# Supplementary material for: Longitudinal multi-omics study of palbociclib resistance in HR-positive/HER2-negative metastatic breast cancer
Source: Genome Med. 2023 Jul 20;15:55. doi: 10.1186/s13073-023-01201-7 (PMC10360358; doi:10.1186/s13073-023-01201-7)
Supplement: Supplementary file 1 — Additional file 1. Table S1. Sample-levelannotation including patient clinical attributes, tumor characteristics andgenomic/molecular features. [file 13073_2023_1201_MOESM1_ESM.xlsx]

## Sheet: S1a
Table S1 Sample-level annotation including patient clinicalattributes
	Description	WES	WTS
Number of tumor samples		99	118
Treatment time	Baseline	56 (57%)	64 (54%)
	6weeks	14 (14%)	19 (16%)
	12weeks	6 (6%)	9 (8%)
	Progressive Disease	23 (23%)	26 (22%)
Sample type	FFPE	61 (62%)	54 (46%)
	Tissue	38 (38%)	64 (54%)
Tissue origin	Bone	4 (4%)	5 (4%)
	Breast	55 (56%)	62 (53%)
	Liver	13 (13%)	18 (15%)
	Lung	2 (2%)	6 (5%)
	Lymph node	15 (15%)	17 (14%)
	Others	10 (10%)	10 (8%)
Tumor purity (Median, Range, %)		70 (20 - 90)	70 (20 - 90)
PAM50 subtype	Luminal A		59 (50%)
	Luminal B		45 (38%)
	HER2-enriched		7 (6%)
	Basal		2 (2%)
	Normal-like		5 (4%)
Total number of patients		62	70
	Baseline-PD paired	20	23
	Baseline-PD unpaired	39	44

## Sheet: S1b
Supplementary Table 1b: Sample-level annotation including genomic/molecular features of tumor samples. Continuous variables were divided into high and low groups based on median. BL, baseline; CR, complete response; N/A, Not Available; IDC, invasive ductal carcinoma; ILC, invasive luminal carcinoma; OT, on treatment; PD, progressive disease; PR, partial response; SD, stable disease,
No	Patient ID	PFS, mo	PD event	Age, y	Menopausal status	Breast cancer family history	RECIST response	Palliative palbociclib line	Endocrine partner	Nuclear grade	Metastasis	Metastatic cell type	Metastatic cell type	Metastatic PR status	Metastatic Ki67	Therapy before palbociclib	M1 chemotherapy before palbociclib	Follow-up duration, mo	NGS pairing	WES pairing	WTS pairing	Palliative line of palbociclib	Previous pall. endocrine Tx	Adjuvant endocrine Tx	Adjuvant endocrine Tx_drug	M1 endocrine therapy before palbociclib
1	BRO7F-001	3.9	1	59.8	Postmenopause	Y	PR	2	Letrozole	N/A	De novo	IDC	IDC	Positive	>25%	M1 therapy	N	32	BL	BL	BL	Second and later lines	1st Letrozole	N		Y
2	BRO7F-002	25.2	1	47.5	Premenopause	N	PR	1	Letrozole + GnRH agonist	N/A	De novo	Metastasis from breast	IDC	Positive	N/A	No therapy	N	36	BL/PD	BL/PD	BL/PD	First line		N		N
3	BRO7F-005	1.9	1	43.9	Premenopause	N	PD	1	Letrozole	2	Relapsed	Metastasis from breast	IDC	Negative	>25%	Neo/Adj therapy	N	18	BL/PD	BL/PD	N/A	First line		Y	Tamoxifen	N
4	BRO7F-006	10.1	1	34	Premenopause	N	SD	3	Exemestane + GnRH agonist	2	Relapsed	Metastasis from breast	IDC	Positive	N/A	Neo/Adj therapy	Y	42	BL	BL	BL	Second and later lines	1st Fulvestrant	Y	Tamoxifen	Y
5	BRO7F-008	6.7	1	63.3	Postmenopause	N	PR	1	Letrozole	N/A	Relapsed	Metastasis from breast	UNK	Negative	>25%	Neo/Adj therapy	N	10	OT/PD	OT/PD	OT/PD	First line		N		N
6	BRO7F-013	29.8	1	53.6	Postmenopause	N	PR	1	Letrozole	1	Relapsed	Metastasis from breast	Invasive tubulolobular carcinoma	Positive	0-25%	Neo/Adj therapy	N	31	BL/PD	BL/PD	BL	First line		Y	Anastrozole	N
7	BRO7F-014	20.9	1	39.4	Premenopause	N	SD	1	Exemestane + GnRH agonist	N/A	Relapsed	Metastasis from breast	IDC	Negative	N/A	Neo/Adj therapy	N	46	BL/PD	BL/PD	BL/PD	First line		Y	Tamoxifen	N
8	BRO7F-015	8.6	1	30.7	Premenopause	N	SD	1	Exemestane + GnRH agonist	N/A	Relapsed	Metastasis from breast	IDC	Positive	N/A	Neo/Adj therapy	N	34	BL/PD	BL	BL/PD	First line		Y	Tamoxifen	N
9	BRO7F-016	2.8	1	51.1	Postmenopause	N	PD	1	Letrozole	2	Relapsed	Metastasis from breast	IDC	Positive	N/A	Neo/Adj therapy	N	6	BL/PD	BL/PD	BL/PD	First line		Y	Tamoxifen	N
10	BRO7F-017	15	1	44.4	Premenopause	N	PR	1	Exemestane + GnRH agonist	1	Relapsed	Metastasis from breast	IDC	Negative	0-25%	Neo/Adj therapy	N	36	BL/PD	BL/PD	BL/PD	First line		Y	Tamoxifen	N
11	BRO7F-019	14.5	1	39.2	Premenopause	Y	SD	1	Letrozole	N/A	Relapsed	Metastasis from breast	IDC	Positive	N/A	Neo/Adj therapy	N	29	BL/PD	BL/PD	BL/PD	First line		Y	Tamoxifen	N
12	BRO7F-020	17.3	1	40.4	Premenopause	N	SD	1	Exemestane + GnRH agonist	N/A	Relapsed	Metastasis from breast	IDC	Positive	>25%	Neo/Adj therapy	N	44	BL/PD	BL/PD	BL/PD	First line		Y	Tamoxifen	N
13	BRO7F-021	10.1	1	35.5	Premenopause	N	SD	3	Exemestane + GnRH agonist	N/A	De novo	IDC	IDC	Positive	0-25%	M1 therapy	Y	35	BL/PD	BL/PD	BL/PD	Second and later lines	1st Tamoxifen	N		Y
14	BRO7F-022	2.8	1	54.7	Postmenopause	N	PD	1	Fulvestrant	N/A	Relapsed	Metastasis from breast	IDC	Positive	>25%	Neo/Adj therapy	N	11	BL	BL	BL	First line		Y	Letrozole	N
15	BRO7F-023	39.8	1	45	Premenopause	N	SD	3	Exemestane + GnRH agonist	N/A	De novo	IDC	IDC	Negative	0-25%	M1 therapy	N	48	BL	BL	BL	Second and later lines	1st Tamoxifen ->2nd Fulvestrant	N		Y
16	BRO7F-032	23.1	1	43.8	Premenopause	N	PR	1	Exemestane + GnRH agonist	N/A	Relapsed	Metastasis from breast	IDC	Negative	>25%	Neo/Adj therapy	N	26	BL	BL	BL	First line		Y	Tamoxifen	N
17	BRO7F-034	26.1	0	57.8	Postmenopause	N	PR	1	Letrozole	N/A	De novo	Metastasis from breast	IDC	Positive	0-25%	No therapy	N	26	BL/OT	BL/OT	BL/OT	First line		N		N
18	BRO7F-037	22.5	1	57.1	Postmenopause	N	SD	1	Letrozole	N/A	De novo	IDC	IDC	Positive	>25%	No therapy	N	26	BL/OT	BL/OT	BL/OT	First line		N		N
19	BRO7F-039	24.3	0	43.6	Premenopause	N	PR	1	Letrozole	N/A	Relapsed	Metastasis from breast	IDC	Positive	0-25%	Neo/Adj therapy	N	24	BL/OT	BL/OT	BL/OT	First line		Y	Tamoxifen	N
20	BRO7F-040	23.6	0	56.9	Postmenopause	N	CR	1	Letrozole	N/A	De novo	IDC	IDC	Negative	0-25%	No therapy	N	24	BL	BL	BL	First line		N		N
21	BRO7F-042	23.5	0	51.3	Postmenopause	N	SD	1	Letrozole	N/A	Relapsed	Metastasis from breast	IDC	Positive	0-25%	Neo/Adj therapy	N	23	BL/OT	BL/OT	BL/OT	First line		Y	Anastrozole	N
22	BRO7F-043	26.2	1	36	Premenopause	Y	SD	1	Exemestane + GnRH agonist	N/A	Relapsed	N/A	IDC	N/A	N/A	Neo/Adj therapy	N	40	BL	BL	BL	First line		Y	Tamoxifen	N
23	BRO7F-044	20.4	0	45.1	Premenopause	N	PR	1	Letrozole	N/A	De novo	IDC	IDC	Positive	0%-25%	No therapy	N	20	BL/OT	BL	BL/OT	First line		N		N
24	BRO7F-046	6.4	1	38.2	Premenopause	N	SD	4+	Fulvestrant	N/A	Relapsed	Metastasis from breast	IDC	Negative	N/A	Neo/Adj therapy	Y	20	BL	N/A	BL	Second and later lines	1st letrozole -> 2nd fulvestrant -> 3rd exemestane + everolimus	Y	Tamoxifen	Y
25	BRO7F-048	1.8	1	43.5	Premenopause	N	PD	1	Letrozole	2	Relapsed	Metastasis from breast	IDC	Positive	>25%	Neo/Adj therapy	N	4	BL	BL	BL	First line		Y	Tamoxifen	N
26	BRO7F-051	5.8	1	48.4	Premenopause	N	SD	1	Letrozole	N/A	Relapsed	Metastasis from breast	IDC	Negative	>25%	Neo/Adj therapy	N	17	BL	BL	BL	First line		Y	Tamoxifen	N
27	BRO7F-056	17.1	0	65.8	Postmenopause	N	PR	1	Letrozole	N/A	De novo	Metastasis from breast	IDC	Positive	>25%	No therapy	N	17	BL/OT	BL/OT	BL/OT	First line		N		N
28	BRO7F-057	17.5	0	49.8	Premenopause	N	PR	1	Letrozole	N/A	De novo	IDC	IDC	Positive	>25%	No therapy	N	17	BL/OT	BL/OT	BL/OT	First line		N		N
29	BRO7F-061	2.8	1	56.5	Postmenopause	N	PD	3	Fulvestrant	N/A	De novo	Metastasis from breast	IDC	Negative	0%-25%	M1 therapy	Y	16	BL/PD	BL	BL/PD	Second and later lines	1st letrozole	N		Y
30	BRO7F-062	16.2	0	62.2	Postmenopause	N	CR	1	Letrozole	N/A	De novo	Metastasis from breast	IDC	Positive	0%-25%	No therapy	N	16	BL/OT	BL/OT	BL/OT	First line		N		N
31	BRO7F-063	2.7	1	45	Premenopause	Y	PD	1	Letrozole	N/A	De novo	Metastasis from breast	IDC	Negative	>25%	No therapy	N	7	BL	BL	BL	First line		N		N
32	BRO7F-066	6.6	1	40.9	Premenopause	N	SD	1	Letrozole	N/A	Relapsed	Metastasis from breast	IDC	Negative	0%-25%	Neo/Adj therapy	N	15	BL/OT/PD	BL/OT/PD	BL/OT/PD	First line		Y	Tamoxifen	N
33	BRO7F-068	14.8	0	48.5	Premenopause	N	SD	1	Letrozole + GnRH agonist	N/A	De novo	IDC	IDC	Positive	0%-25%	No therapy	N	15	BL/OT	BL/OT	BL/OT	First line		N		N
34	BRO7F-070	12.6	0	65.9	Postmenopause	N	PR	1	Letrozole	N/A	De novo	ILC	ILC	Positive	0%-25%	No therapy	N	13	BL/OT	BL	BL/OT	First line		N		N
35	BRO7F-071	12.1	0	38	Premenopause	N	CR	1	Letrozole	N/A	Relapsed	IDC	IDC	Positive	0%-25%	Neo/Adj therapy	N	12	BL/OT	BL	BL/OT	First line		Y	Tamoxifen	N
36	BRO7F-072	10.8	0	58.4	Postmenopause	N	SD	1	Letrozole	N/A	De novo	IDC	IDC	Positive	0%-25%	No therapy	N	11	BL/OT	BL/OT	BL/OT	First line		N		N
37	BRO7F-074	10	0	57	Postmenopause	N	PR	3	Letrozole	N/A	De novo	Metastasis from breast	IDC	Negative	>25%	M1 therapy	Y	10	BL/OT	BL/OT	BL/OT	Second and later lines_previous chemotherapy only	NA	N		N
38	BRO7F-079	13.3	1	54.3	Postmenopause	N	SD	1	Letrozole	N/A	Relapsed	Metastasis from breast	IDC	Negative	0%-25%	No therapy	N	20	BL/PD	BL/PD	BL/PD	First line		N		N
39	BRO7F-087	4.4	0	59.8	Postmenopause	N	PR	1	Letrozole	N/A	Relapsed	Metastasis from breast	IDC	Negative	>25%	No therapy	N	4	BL/OT	BL	BL/OT	First line		N		N
40	BRO7F-088	4.6	1	48.1	Postmenopause	N	SD	1	Letrozole	N/A	Relapsed	Metastasis from breast	IDC	Positive	N/A	Neo/Adj therapy	N	8	BL	N/A	BL	First line		Y	Tamoxifen	N
41	BRO7F-091	29.2	1	60.1	Postmenopause	N	PR	3	Letrozole	N/A	De novo	Metastasis from breast	IDC	Positive	0%-25%	M1 therapy	N	30	BL	BL	BL	Second and later lines	1st Ribociclib+Fulvestrant ->2nd exemestane + everolimus	N		Y
42	BRO7F-093	19	1	40.5	Premenopause	N	SD	1	Letrozole	N/A	Relapsed	Metastasis from breast	IDC	Negative	N/A	Neo/Adj therapy	N	28	BL/PD	BL/PD	BL/PD	First line		Y	Tamoxifen	N
43	PR-F-001	1.4	1	43.5	Premenopause	N	PD	3	Fulvestrant	N/A	De novo	Metastasis from breast	IDC	N/A	N/A	M1 therapy	Y	14	BL	N/A	BL	Second and later lines	1st Tamoxifen	N		Y
44	PR-F-002	3.7	1	40.1	Premenopause	N/A	SD	3	Fulvestrant	N/A	Relapsed	Metastasis from breast	IDC	Negative	0%-25%	Neo/Adj therapy	Y	42	BL/PD	N/A	BL/PD	Second and later lines	1st letrozole	Y	Tamoxifen	Y
45	PR-F-008	14.5	1	37.6	Premenopause	N/A	SD	4+	Fulvestrant	2	Relapsed	Metastasis from breast	IDC	Positive	N/A	Neo/Adj therapy	Y	15	BL/OT	OT	BL/OT	Second and later lines	1st anastrozole	Y	Tamoxifen	Y
46	PR-F-009	18.9	1	45	Premenopause	N/A	PR	4+	Fulvestrant	N/A	Relapsed	Metastasis from breast	IDC	Positive	N/A	Neo/Adj therapy	Y	21	PD	PD	PD	Second and later lines	1st exemestane + everolimus	N		Y
47	PR-L-004	28.4	0	41.7	Premenopause	N/A	PR	1	Letrozole	N/A	De novo	IDC	IDC	Positive	N/A	No therapy	N	28	OT	OT	OT	First line		N		N
48	PR-L-008	24.4	1	40.5	Premenopause	N/A	PR	1	Letrozole	N/A	De novo	Metastasis from breast	IDC	Positive	0%-25%	No therapy	N	30	BL/OT/PD	BL/OT/PD	BL/OT/PD	First line		N		N
49	PR-L-011	8.5	1	61.9	Postmenopause	N/A	PR	1	Letrozole	N/A	De novo	IDC	IDC	Negative	>25%	No therapy	N	28	BL/PD	BL/PD	BL/PD	First line		N		N
50	PR-L-016	26.1	0	58.1	Postmenopause	N/A	PR	1	Letrozole	N/A	De novo	ILC	ILC	Negative	N/A	No therapy	N	26	BL/OT	N/A	BL/OT	First line		N		N
51	PR-L-017	1.5	1	39.8	Premenopause	N	PD	1	Letrozole	N/A	Relapsed	N/A	IDC	N/A	N/A	Neo/Adj therapy	N	26	BL/PD	BL/PD	BL/PD	First line		Y	Tamoxifen	N
52	PR-L-024	17.9	1	33.9	Premenopause	N/A	PR	1	Letrozole	2	Relapsed	Metastasis from breast	IDC	Positive	N/A	Neo/Adj therapy	N	25	PD	PD	PD	First line		Y	Tamoxifen	N
53	PR-L-025	35.1	0	71.3	Postmenopause	N/A	PR	1	Letrozole	N/A	De novo	IDC	IDC	Positive	0%-25%	No therapy	N	35	BL/OT	BL	OT	First line		N		N
54	PR-L-027	2	1	50.5	Premenopause	Y	PD	1	Letrozole	N/A	Relapsed	Metastasis from breast	IDC	Positive	0%-25%	Neo/Adj therapy	N	24	BL/PD	BL	BL/PD	First line		Y	Tamoxifen	N
55	PR-L-033	20.4	1	52.3	Postmenopause	Y	PR	2	Letrozole	N/A	De novo	Metastasis from breast	IDC	Positive	N/A	M1 therapy	Y	24	BL	BL	BL	Second and later lines_previous chemotherapy only	NA	N		N
56	PR-L-035	1.1	1	56.2	Postmenopause	N/A	PD	1	Letrozole	N/A	De novo	IDC	IDC	Negative	0%-25%	No therapy	N	3	BL/OT	OT	BL/OT	First line		N		N
57	PR-L-036	5.5	1	40.7	Postmenopause	N/A	SD	1	Letrozole	2	Relapsed	Metastasis from breast	IDC	N/A	N/A	Neo/Adj therapy	N	22	BL	BL	BL	First line		Y	Tamoxifen	N
58	PR-L-037	12.4	1	62.4	Postmenopause	N/A	PR	1	Letrozole	N/A	De novo	IDC	IDC	Positive	0%-25%	No therapy	N	19	BL/OT	BL/OT	BL/OT	First line		N		N
59	PR-L-046	19	0	44.1	Premenopause	N/A	PR	1	Letrozole	N/A	De novo	IDC	IDC	Positive	0%-25%	No therapy	N	19	BL/OT	BL/OT	BL/OT	First line		N		N
60	PR-L-055	18.3	0	54.3	Postmenopause	N/A	PR	1	Letrozole	N/A	Relapsed	Metastasis from breast	IDC	Positive	0%-25%	Neo/Adj therapy	N	18	BL/OT	BL	BL/OT	First line		Y	Anastrozole	N
61	PR-L-056	8.3	1	51.5	Premenopause	N	SD	1	Letrozole	N/A	Relapsed	Metastasis from breast	IDC	Negative	0%-25%	Neo/Adj therapy	N	18	BL/OT	BL/OT	BL/OT	First line		Y	Tamoxifen	N
62	PR-L-057	0.7	1	41.9	Premenopause	N	PD	1	Letrozole	N/A	De novo	Metastasis from breast	IDC	Positive	>25%	No therapy	N	18	BL/PD	BL/PD	BL	First line		N		N
63	PR-L-069	14.6	0	40.2	Postmenopause	N	PR	1	Letrozole	N/A	Relapsed	Metastasis from breast	IDC	Positive	0%-25%	Neo/Adj therapy	N	15	BL/OT	BL	OT	First line		Y	Tamoxifen	N
64	PR-L-076	5.3	1	46.3	N/A	N	SD	1	Letrozole	N/A	Relapsed	Metastasis from breast	IDC	Negative	N/A	Neo/Adj therapy	N	8	BL/PD	BL/PD	BL/PD	First line		Y	Anastrozole	N
65	PR-L-085	5.2	1	56.5	Postmenopause	N	PR	1	Letrozole	N/A	De novo	Metastasis from breast	IDC	Negative	N/A	No therapy	N	12	BL/PD	N/A	BL/PD	First line		N		N
66	PR-L-095	8.3	1	41.3	Premenopause	N	SD	3	Letrozole	N/A	De novo	Metastasis from breast	IDC	N/A	N/A	M1 therapy	N	14	BL/PD	BL/PD	BL/PD	Second and later lines	1st Tamoxifen -> 2nd letrozole	N		Y
67	PR-Y-003	8.4	1	32.1	Premenopause	N/A	SD	1	Exemestane + GnRH agonist	N/A	Relapsed	Metastasis from breast	IDC	Negative	0%-25%	Neo/Adj therapy	N	8	BL/PD	BL/PD	BL/PD	First line		Y	Tamoxifen	N
68	PR-Y-004	19.3	1	45.4	Premenopause	N	PR	1	Exemestane + GnRH agonist	N/A	De novo	IDC	IDC	N/A	N/A	No therapy	N	38	BL/PD	BL/PD	BL/PD	First line		N		N
69	PR-Y-006	20.2	1	37.7	Premenopause	N/A	SD	1	Exemestane + GnRH agonist	N/A	Relapsed	Metastasis from breast	IDC	Positive	0%-25%	Neo/Adj therapy	N	44	BL	N/A	BL	First line		Y	Tamoxifen	N
70	PR-Y-010	1.3	1	44.9	Premenopause	N/A	PD	2	Exemestane + GnRH agonist	2	Relapsed	Metastasis from breast	IDC	Positive	N/A	Neo/Adj therapy	N	12	BL	N/A	BL	Second and later lines_previous chemotherapy only	NA	N		N
71	PR-Y-018	7.9	1	41.6	Premenopause	N/A	SD	2	Exemestane + GnRH agonist	N/A	Relapsed	Metastasis from breast	IDC	Negative	N/A	Neo/Adj therapy	N	13	BL/PD	N/A	BL/PD	Second and later lines	1st Fulvestrant	Y	Tamoxifen	Y

## Sheet: S1c
Supplementary Table 1c: Summary of tumor characteristics, NGS data and sample pairing status. Basal, basal subtype; HER2, HER2-enriched subtype; LumA, luminal A subtype; LumB, luminal B subtype; N/A, not available; Normal, normal-like subtype in PAM50. Continuous variables were divided into high and low groups based on median.
No	Sample ID	Patient ID	Treatment Time	Duration from Biopsy to Treatment, wk	WES	WTS	WES Sample Type	WES Organ	WES Specimen Site	WES Tumor Purity	WTS Sample Type	WTS Organ	WTS Specimen Site	WTS Tumor Purity	PAM50	HRD cluster	log10(TMB)	indel_load	cin_score	hrd_index	facets_tumor_purity	ploidy	loh	telomeric.ai	lst	S1	S2	S3	S6	S13	S15	BRCA1/2 pathogenic mutation	TP53	RB1	PIK3CA	PTEN	GATA3	ESR1	KMT2C	MYC	FGFR1	CCND1	PTEN	RB1	cytscore	proliferative_index	estimate_stromalscore	estimate_immunescore	estimatescore
1	BRO7F-001_Baseline	BRO7F-001	Baseline	1	Available	Available	Tissue	breast	Metastatic	70	Tissue	breast	Metastatic	70	LumB	HRD-L	1.58092	0.70757	26.798	22	0.436904	3.28715	1	7	14	0.113523	0.0821667	0.135492	0.346328	0	0	0	0	0	1	0	0	0	0	0	0	0	0	0	2.42264	13.4603	607.85	688.561	1296.41
2	BRO7F-002_Baseline	BRO7F-002	Baseline	0	Available	Available	Tissue	liver	Metastatic	60	Tissue	liver	Metastatic	60	LumA	HRD-L	1.63448	1.00432	22.0927	23	0.697937	3.25443	9	10	4	0.433363	0	0	0.203159	0	0.183744	0	1	0	1	0	0	0	1	0	0	0	0	0	1.79833	7.17949	-336.007	11.7256	-324.281
3	BRO7F-002_PD	BRO7F-002	PD	1	Available	Available	FFPE	breast	Metastatic	80	FFPE	breast	Metastatic	80	LumB	HRD-L	1.63448	0.851258	19.5817	40	0.649318	2.93669	10	13	17	0.242719	0	0	0.33871	0	0	0	1	0	1	0	0	1	1	0	0	0	0	0	1.53499	19.932	258.494	164.475	422.969
4	BRO7F-005_Baseline	BRO7F-005	Baseline	1	Available	N/A	FFPE	lymph node	Metastatic	20	N/A	N/A	N/A	N/A	N/A	HRD-H	2.30341	1.36361	31.3172	65	0.521929	2.02889	14	21	30	0	0	0.404395	0	0.0973741	0	1	1	0	0	0	1	1	0	0	0	0	0	0	N/A	N/A	N/A	N/A	N/A
5	BRO7F-005_PD	BRO7F-005	PD	0	Available	N/A	FFPE	liver	Metastatic	40	N/A	N/A	N/A	N/A	N/A	HRD-H	2.97823	2.11093	23.5172	70	0.377756	2.06747	17	23	30	0	0	0.228005	0	0	0	1	1	0	0	0	1	1	1	0	0	0	0	0	N/A	N/A	N/A	N/A	N/A
6	BRO7F-006_Baseline	BRO7F-006	Baseline	271	Available	Available	FFPE	breast	Surgical	90	FFPE	breast	Surgical	90	LumA	HRD-L	2.54045	1.63448	13.6386	16	0.543955	2.09967	5	6	5	0.797436	0	0	0	0	0	0	0	0	0	0	1	0	0	0	1	0	0	0	1.941	7.83803	522.479	-1.10518	521.374
7	BRO7F-008_PD	BRO7F-008	PD	-3	Available	Available	Tissue	soft tissue	Metastatic	90	Tissue	soft tissue	Metastatic	90	LumB	HRD-H	1.96895	0.959041	33.9812	65	0.717335	4.25343	10	20	35	0.198693	0.191589	0	0.0618741	0	0.106944	0	1	1	1	0	0	0	0	0	1	0	0	0	0.271662	30.2063	-1223.41	-777.654	-2001.07
8	BRO7F-013_Baseline	BRO7F-013	Baseline	15	Available	Available	Tissue	pleural	Metastatic	20	Tissue	pleural	Metastatic	20	LumA	HRD-L	1.68215	0.851258	27.7319	38	0.293011	2.83849	3	17	18	0	0	0	0.319946	0	0	0	0	0	1	0	0	1	0	0	0	0	0	0	12.9803	7.55721	1446.31	1910.44	3356.75
9	BRO7F-013_PD	BRO7F-013	PD	0	Available	N/A	FFPE	stomach	Metastatic	70	N/A	N/A	N/A	N/A	N/A	HRD-L	1.69984	0.78533	17.7766	13	0.265667	1.85808	3	6	4	0.132471	0	0	0	0	0	0	0	0	1	0	0	1	0	0	0	0	0	0	N/A	N/A	N/A	N/A	N/A
10	BRO7F-014_Baseline	BRO7F-014	Baseline	121	Available	Available	FFPE	breast	Surgical	70	FFPE	breast	Surgical	70	LumA	HRD-L	1.74896	0.851258	25.8238	21	0.384566	1.985	7	7	7	0.250141	0.15081	0	0.237432	0	0	0	0	0	1	1	0	0	0	0	0	0	0	0	3.76901	6.28695	726.927	927.392	1654.32
11	BRO7F-014_PD	BRO7F-014	PD	1	Available	Available	Tissue	liver	Metastatic	70	Tissue	liver	Metastatic	70	Her2	HRD-H	1.6637	0.612784	24.0142	45	0.747603	3.74689	12	20	13	0.351897	0.149388	0	0	0.120093	0	0	0	0	1	1	0	0	0	0	0	0	0	0	0.19975	8.33406	31.7473	24.4437	56.191
12	BRO7F-015_Baseline	BRO7F-015	Baseline	3	Available	Available	FFPE	lymph node	Metastatic	80	FFPE	lymph node	Metastatic	80	LumB	HRD-L	1.69984	0.78533	23.2064	26	0.802018	2.09617	10	10	6	0.312532	0	0.460469	0	0	0	0	0	0	1	0	1	0	0	0	0	0	0	0	1.3625	6.55688	-1856.36	-5.56013	-1861.92
13	BRO7F-015_PD	BRO7F-015	PD	-2	N/A	Available	N/A	N/A	N/A	N/A	Tissue	lung	Metastatic	30	LumB	N/A	N/A	N/A	N/A	N/A	N/A	N/A	N/A	N/A	N/A	N/A	N/A	N/A	N/A	N/A	N/A	0	N/A	N/A	N/A	N/A	N/A	N/A	N/A	N/A	N/A	N/A	N/A	N/A	2.54165	12.205	894.132	1211.48	2105.61
14	BRO7F-016_Baseline	BRO7F-016	Baseline	1	Available	Available	FFPE	lymph node	Metastatic	30	Tissue	lymph node	Metastatic	70	LumB	HRD-H	2.55883	1.92993	38.2048	75	0.692494	3.55941	13	28	34	0.110825	0	0.404844	0	0.213287	0	1	1	0	1	0	0	0	1	1	0	0	0	0	0.576888	3.34497	-1646.39	407.176	-1239.21
15	BRO7F-016_PD	BRO7F-016	PD	-1	Available	Available	Tissue	lung	Metastatic	90	Tissue	lung	Metastatic	90	LumB	HRD-H	2.45652	1.65418	23.0075	72	0.468466	3.51654	13	29	30	0.0730645	0.0628411	0.46842	0	0.154192	0	1	1	0	1	0	0	0	1	1	0	0	0	0	1.05262	7.18687	-111.344	671.883	560.539
16	BRO7F-017_Baseline	BRO7F-017	Baseline	126	Available	Available	FFPE	lymph node	Surgical	60	FFPE	lymph node	Surgical	60	LumA	HRD-L	2.45652	1.20683	22.7236	22	0.192599	2.56216	7	8	7	0.216782	0.0637129	0.217929	0	0.0804308	0	0	1	0	1	0	0	0	1	0	0	0	0	0	10.6932	2.22346	599.779	916.825	1516.6
17	BRO7F-017_PD	BRO7F-017	PD	0	Available	Available	Tissue	liver	Metastatic	80	Tissue	liver	Metastatic	80	Her2	HRD-L	2.72107	0.491362	13.4648	35	0.473052	1.995	12	12	11	0	0.137195	0	0	0.572935	0	0	1	1	1	1	0	0	0	0	0	0	0	0	6.87679	21.5432	431.094	922.023	1353.12
18	BRO7F-019_Baseline	BRO7F-019	Baseline	395	Available	Available	FFPE	breast	Surgical	90	FFPE	breast	Surgical	90	LumB	HRD-H	2.48302	1.86982	22.1424	52	0.440156	2.38107	14	15	23	0.477409	0.0608715	0.281589	0	0	0	1	0	0	0	0	1	0	0	0	0	0	0	0	2.57787	21.6435	642.939	1085.21	1728.15
19	BRO7F-019_PD	BRO7F-019	PD	1	Available	Available	FFPE	lymph node	Metastatic	60	Tissue	lymph node	Metastatic	80	LumB	HRD-H	2.04179	1.04532	24.4061	85	0.632743	2.05193	18	25	42	0.0972665	0	0.66087	0	0	0.0846523	1	0	0	0	0	0	1	1	0	0	0	0	0	1.43997	4.74809	-265.857	778.779	512.922
20	BRO7F-020_Baseline	BRO7F-020	Baseline	35	Available	Available	FFPE	breast	Local recurrent	60	FFPE	breast	Local recurrent	60	LumA	HRD-L	1.63448	0.70757	21.976	37	0.514072	1.88677	15	9	13	0.311321	0.0735655	0	0	0.325531	0.0778343	0	0	0	0	0	0	0	0	0	1	0	0	0	3.00995	4.04719	1119.69	1073.09	2192.77
21	BRO7F-020_PD	BRO7F-020	PD	-1	Available	Available	Tissue	lung	Metastatic	70	Tissue	lung	Metastatic	70	LumB	HRD-L	1.51983	0.70757	19.5018	45	0.646782	1.80183	19	10	16	0.325648	0.070264	0.100335	0	0.112273	0.323369	0	0	0	0	0	0	0	0	0	1	0	1	0	3.40262	12.6166	331.832	803.894	1135.73
22	BRO7F-021_Baseline	BRO7F-021	Baseline	0	Available	Available	Tissue	breast	Metastatic	20	Tissue	breast	Metastatic	20	LumA	HRD-H	1.62428	0.70757	22.4992	67	0.295254	2.3422	21	25	21	0.452655	0.0618585	0.258047	0	0	0.214667	0	0	0	0	1	0	0	0	0	0	0	0	0	2.35597	8.11654	536.56	709.37	1245.93
23	BRO7F-021_PD	BRO7F-021	PD	-4	Available	Available	FFPE	breast	Metastatic	50	Tissue	breast	Metastatic	20	Her2	HRD-L	1.74896	0.908485	10.5571	29	0.369766	3.06699	8	13	8	0.691961	0	0	0	0.139353	0.0879032	0	0	0	0	1	0	0	0	0	1	0	0	0	2.10865	6.11541	699.222	809.384	1508.61
24	BRO7F-022_Baseline	BRO7F-022	Baseline	1	Available	Available	Tissue	liver	Metastatic	70	Tissue	liver	Metastatic	70	LumB	HRD-L	1.85187	0.612784	19.7706	41	0.543155	2.6123	8	18	15	0.203037	0	0.0655169	0.178067	0	0	0	1	0	0	0	0	1	0	0	0	0	0	0	0.173205	27.9778	-175.09	153.95	-21.14
25	BRO7F-023_Baseline	BRO7F-023	Baseline	121	Available	Available	FFPE	breast	Metastatic	30	FFPE	breast	Metastatic	30	LumA	HRD-L	1.56937	0.78533	28.1649	20	0.160299	5.05328	4	10	6	0.431116	0	0	0.132109	0	0	0	0	0	0	0	1	0	0	0	0	0	0	0	1.26815	0.924188	243.067	144	387.066
26	BRO7F-032_Baseline	BRO7F-032	Baseline	133	Available	Available	FFPE	breast	Surgical	20	FFPE	lung	Metastatic	20	LumB	HRD-L	2.00043	0.612784	33.0615	19	0.227601	2.34216	4	9	6	0.909572	0	0	0	0	0	0	0	0	0	0	1	0	0	0	0	0	0	0	11.4645	11.7498	174.181	1021.15	1195.33
27	BRO7F-034_Baseline	BRO7F-034	Baseline	1	Available	Available	Tissue	breast	Metastatic	30	Tissue	breast	Metastatic	30	LumA	HRD-L	1.69108	0.0413927	9.9502	12	0.497266	1.93041	5	4	3	0.462352	0	0	0	0	0.104086	0	0	0	0	0	0	0	1	0	0	0	0	0	1.18351	0.937866	1075.31	1409.53	2484.85
28	BRO7F-037_Baseline	BRO7F-037	Baseline	1	Available	Available	FFPE	breast	Metastatic	25	FFPE	breast	Metastatic	25	LumA	HRD-L	1.82672	1.00432	20.0288	32	0.254547	3.72478	6	17	9	0.542816	0	0.269641	0	0	0	0	0	0	0	0	1	0	0	0	0	0	0	0	9.31402	6.45098	901.212	1826.79	2728.01
29	BRO7F-039_Baseline	BRO7F-039	Baseline	103	Available	Available	FFPE	breast	Surgical	80	FFPE	breast	Surgical	80	LumA	HRD-L	1.90363	1.04532	31.0663	25	0.642235	2.11326	6	11	8	0.395621	0	0.242936	0	0	0	0	0	0	0	0	0	0	0	0	0	1	0	0	1.44634	9.52578	240.779	762.008	1002.79
30	BRO7F-040_Baseline	BRO7F-040	Baseline	0	Available	Available	Tissue	breast	Metastatic	50	Tissue	breast	Metastatic	50	LumA	HRD-L	1.92993	0.491362	13.3389	10	0.399767	3.10657	3	4	3	0.35637	0	0.21739	0	0	0.146008	0	0	0	1	0	0	0	0	0	0	0	0	0	3.19271	0.992021	977.646	1269.02	2246.67
31	BRO7F-042_Baseline	BRO7F-042	Baseline	429	Available	Available	FFPE	breast	Local recurrent	60	FFPE	breast	Local recurrent	60	LumA	HRD-L	2.09377	1.43297	22.1789	28	0.536051	2.11267	8	8	12	0.758302	0	0	0	0	0	0	0	0	0	0	0	0	1	0	1	0	0	0	6.25473	12.8907	334.288	598.787	933.076
32	BRO7F-043_Baseline	BRO7F-043	Baseline	121	Available	Available	Tissue	breast	Surgical	90	FFPE	breast	Surgical	90	LumA	HRD-L	1.53275	0.322219	12.8647	13	0.695533	2.06947	5	6	2	0.232216	0	0	0	0	0.308748	0	0	0	1	0	0	0	0	0	0	0	0	0	1.9139	4.48602	485.099	1089.18	1574.28
33	BRO7F-044_Baseline	BRO7F-044	Baseline	4	Available	Available	Tissue	breast	Metastatic	90	Tissue	breast	Metastatic	90	LumB	HRD-L	1.78604	0.78533	8.05436	9	0.857083	2.11752	2	5	2	0.0858544	0	0.178304	0	0	0.204014	0	0	0	1	0	0	0	0	0	0	0	0	0	1.07596	16.2107	-732.996	-70.7011	-803.697
34	BRO7F-046_Baseline	BRO7F-046	Baseline	963	N/A	Available	N/A	N/A	N/A	N/A	FFPE	breast	Surgical	80	LumA	N/A	N/A	N/A	N/A	N/A	N/A	N/A	N/A	N/A	N/A	N/A	N/A	N/A	N/A	N/A	N/A	0	N/A	N/A	N/A	N/A	N/A	N/A	N/A	N/A	N/A	N/A	N/A	N/A	0.705124	12.8856	-221.827	-94.8799	-316.707
35	BRO7F-048_Baseline	BRO7F-048	Baseline	85	Available	Available	FFPE	breast	Surgical	70	FFPE	breast	Surgical	60	LumA	HRD-L	2.08672	1.3032	24.387	38	0.30458	3.13713	11	16	11	0.587102	0	0.185236	0.11996	0	0	0	1	0	0	1	0	0	0	0	0	0	1	0	1.50353	12.5926	840.175	700.209	1540.38
36	BRO7F-051_Baseline	BRO7F-051	Baseline	73	Available	Available	FFPE	breast	Surgical	70	Tissue	lung	Metastatic	20	LumB	HRD-H	1.86392	0.322219	26.2264	49	0.723789	1.91034	16	15	18	0	0.1479	0.104431	0.251155	0.253126	0	0	1	0	1	0	0	0	0	0	0	1	0	1	30.7561	31.3627	-44.9229	1795.41	1750.49
37	BRO7F-056_Baseline	BRO7F-056	Baseline	4	Available	Available	FFPE	breast	Metastatic	30	Tissue	breast	Metastatic	30	Her2	HRD-L	1.6637	0.491362	20.4463	35	0.349104	3.53809	6	15	14	0	0.0988283	0.171016	0.155826	0	0.300826	0	1	0	1	0	0	0	0	0	0	0	0	0	4.52913	9.35767	-143.499	582.089	438.59
38	BRO7F-057_Baseline	BRO7F-057	Baseline	0	Available	Available	FFPE	breast	Metastatic	30	Tissue	breast	Metastatic	50	LumB	HRD-L	1.70842	1.28103	11.9964	34	0.481131	1.96895	12	15	7	0.25178	0	0	0	0	0.415125	0	0	0	1	1	0	0	0	0	1	1	0	0	1.67428	5.6708	323.397	600.517	923.913
39	BRO7F-061_Baseline	BRO7F-061	Baseline	2	Available	Available	FFPE	breast	Metastatic	70	Tissue	breast	Metastatic	50	LumA	HRD-L	1.86392	1.20683	13.3632	2	0.487041	2.10125	1	1	0	0.273719	0	0	0	0	0.125226	0	0	0	0	0	1	0	1	0	0	0	0	0	2.5147	4.0641	567.484	1520.11	2087.59
40	BRO7F-061_PD	BRO7F-061	PD	0	N/A	Available	N/A	N/A	N/A	N/A	Tissue	breast	Metastatic	80	LumA	N/A	N/A	N/A	N/A	N/A	N/A	N/A	N/A	N/A	N/A	N/A	N/A	N/A	N/A	N/A	N/A	0	N/A	N/A	N/A	N/A	N/A	N/A	N/A	N/A	N/A	N/A	N/A	N/A	0.987117	0.449831	33.4739	1094.14	1127.61
41	BRO7F-062_Baseline	BRO7F-062	Baseline	11	Available	Available	FFPE	breast	Metastatic	80	FFPE	breast	Metastatic	80	Normal	HRD-L	1.79309	0.851258	23.9301	20	0.421619	3.07419	8	9	3	0.438176	0	0.174429	0	0	0	0	0	0	0	0	0	0	0	0	1	0	0	1	16.5712	11.6018	582.466	716.004	1298.47
42	BRO7F-063_Baseline	BRO7F-063	Baseline	4	Available	Available	Tissue	breast	Metastatic	80	Tissue	breast	Metastatic	80	LumB	HRD-L	1.94498	0.851258	10.9193	34	0.463265	1.84073	10	17	7	0.381194	0.126613	0.149874	0	0.278847	0	0	1	0	1	0	0	0	0	0	0	0	0	0	1.28312	19.8509	358.783	512.168	870.951
43	BRO7F-066_Baseline	BRO7F-066	Baseline	6	Available	Available	FFPE	chest wall	Metastatic	80	FFPE	chest wall	Metastatic	80	Normal	HRD-H	2.10072	1.04532	19.2625	57	0.475417	2.06618	15	19	23	0.162497	0	0.469401	0	0	0	1	0	0	0	0	0	0	0	0	1	0	0	0	20.7267	14.9572	424.331	894.417	1318.75
44	BRO7F-066_PD	BRO7F-066	PD	2	Available	Available	FFPE	skin	Metastatic	80	FFPE	skin	Metastatic	80	Her2	HRD-H	2.17638	1.08279	20.5074	62	0.647339	2.04032	14	20	28	0.0794499	0	0.429852	0	0.0994687	0	1	0	1	0	0	0	0	0	0	1	0	0	0	4.86415	34.0538	-408.962	1266.36	857.403
45	BRO7F-068_Baseline	BRO7F-068	Baseline	0	Available	Available	FFPE	breast	Metastatic	80	Tissue	breast	Metastatic	80	LumA	HRD-L	1.46389	0.491362	16.2367	15	0.67627	2.12692	4	1	10	0.208496	0	0	0	0	0.430212	0	0	0	0	0	0	0	0	0	0	0	0	0	1.86145	2.25553	657.183	425.02	1082.2
46	BRO7F-070_Baseline	BRO7F-070	Baseline	0	Available	Available	Tissue	breast	Metastatic	50	Tissue	breast	Metastatic	50	LumA	HRD-L	2.34459	0.491362	12.3843	19	0.509183	1.85537	3	5	11	0.241222	0.292263	0	0	0.286063	0	0	0	0	1	0	0	0	1	0	0	1	0	0	3.32554	4.82339	721.56	1302.35	2023.91
47	BRO7F-071_Baseline	BRO7F-071	Baseline	0	Available	Available	FFPE	breast	Metastatic	40	FFPE	breast	Metastatic	40	Normal	HRD-L	1.80686	1.04532	7.28173	20	0.338493	1.86139	6	7	7	0	0.2222	0	0.392669	0	0	0	0	0	0	1	0	0	0	0	0	0	0	0	24.0349	17.2905	464.626	892.654	1357.28
48	BRO7F-072_Baseline	BRO7F-072	Baseline	0	Available	Available	Tissue	breast	Metastatic	80	Tissue	breast	Metastatic	80	LumA	HRD-L	1.74896	0.612784	9.43893	26	0.493975	1.82787	9	9	8	0.144633	0.18611	0.459546	0	0	0	0	0	0	1	0	0	0	0	0	0	0	0	0	5.02728	2.31586	1181.36	983.32	2164.68
49	BRO7F-074_Baseline	BRO7F-074	Baseline	2	Available	Available	FFPE	breast	Metastatic	80	FFPE	breast	Metastatic	80	LumB	HRD-L	2.00043	0.70757	14.4457	32	0.473804	2.19188	10	11	11	0.333374	0.213396	0.197492	0	0.193086	0	0	1	0	0	0	0	0	0	0	1	0	0	0	12.325	28.0455	921.596	1534.05	2455.64
50	BRO7F-079_Baseline	BRO7F-079	Baseline	7	Available	Available	FFPE	breast	Surgical	70	FFPE	breast	Surgical	70	LumB	HRD-H	2.46404	1.34439	19.6267	73	0.40068	3.34973	17	26	30	0.0882533	0	0.342982	0	0.345929	0	1	0	0	1	0	0	0	0	0	0	0	1	0	6.51184	15.2019	578.851	1280.33	1859.18
51	BRO7F-079_PD	BRO7F-079	PD	-2	Available	Available	FFPE	bone	Metastatic	50	FFPE	bone	Metastatic	40	LumB	HRD-H	2.3694	1.20683	14.3479	80	0.35114	3.41049	13	28	39	0.156943	0.0825576	0.222745	0	0.34144	0	1	0	0	1	0	0	0	1	0	0	0	0	0	11.4284	19.3674	536.17	940.247	1476.42
52	BRO7F-087_Baseline	BRO7F-087	Baseline	0	Available	Available	Tissue	thyroid	Metastatic	50	Tissue	thyroid	Metastatic	50	LumB	HRD-L	1.8202	0.908485	3.7361	8	0.3	1.93981	0	3	5	0.0716805	0	0.136189	0.313681	0	0	0	0	0	0	0	1	0	0	0	0	0	0	0	12.2342	14.82	1395.05	1609.61	3004.65
53	BRO7F-088_Baseline	BRO7F-088	Baseline	10	N/A	Available	N/A	N/A	N/A	N/A	FFPE	bone	Metastatic	50	LumA	N/A	N/A	N/A	N/A	N/A	N/A	N/A	N/A	N/A	N/A	N/A	N/A	N/A	N/A	N/A	N/A	0	N/A	N/A	N/A	N/A	N/A	N/A	N/A	N/A	N/A	N/A	N/A	N/A	3.13263	12.7895	464.553	853.089	1317.64
54	BRO7F-091_Baseline	BRO7F-091	Baseline	93	Available	Available	FFPE	breast	Metastatic	60	FFPE	breast	Metastatic	60	LumA	HRD-L	1.90902	1.41664	31.8925	17	0.560961	2.32373	7	7	3	0.580542	0	0	0	0	0.181335	0	0	0	1	0	0	0	0	1	0	0	1	0	1.58461	13.4772	120.091	255.951	376.042
55	BRO7F-093_Baseline	BRO7F-093	Baseline	175	Available	Available	FFPE	breast	Surgical	70	FFPE	breast	Surgical	70	LumA	HRD-H	2.1176	1.38202	16.2913	66	0.599301	1.90534	17	24	25	0.184812	0	0.362226	0.146646	0	0	1	0	0	0	0	0	0	0	0	0	0	0	1	2.92962	22.6133	136.377	520.995	657.372
56	BRO7F-093_PD	BRO7F-093	PD	-32	Available	Available	Tissue	liver	Metastatic	40	FFPE	liver	Metastatic	75	LumB	HRD-H	2.15564	1.20683	12.675	54	0.505652	2.00023	17	17	20	0.176042	0	0.319644	0	0.145736	0	1	1	1	0	0	0	1	1	0	0	0	0	0	3.07836	53.2225	-181.656	773.858	592.203
57	PR-F-001_Baseline	PR-F-001	Baseline	2	N/A	Available	N/A	N/A	N/A	N/A	FFPE	lymph node	Metastatic	90	LumA	N/A	N/A	N/A	N/A	N/A	N/A	N/A	N/A	N/A	N/A	N/A	N/A	N/A	N/A	N/A	N/A	N/A	N/A	N/A	N/A	N/A	N/A	N/A	N/A	N/A	N/A	N/A	N/A	N/A	0.90802	11.627	379.453	840.469	1219.92
58	PR-F-002_Baseline	PR-F-002	Baseline	1	N/A	Available	N/A	N/A	N/A	N/A	Tissue	breast	Metastatic	50	Basal	N/A	N/A	N/A	N/A	N/A	N/A	N/A	N/A	N/A	N/A	N/A	N/A	N/A	N/A	N/A	N/A	N/A	N/A	N/A	N/A	N/A	N/A	N/A	N/A	N/A	N/A	N/A	N/A	N/A	0.432435	12.2368	-758.436	-71.6561	-830.092
59	PR-F-002_PD	PR-F-002	PD	-78	N/A	Available	N/A	N/A	N/A	N/A	Tissue	liver	Metastatic	80	LumB	N/A	N/A	N/A	N/A	N/A	N/A	N/A	N/A	N/A	N/A	N/A	N/A	N/A	N/A	N/A	N/A	N/A	N/A	N/A	N/A	N/A	N/A	N/A	N/A	N/A	N/A	N/A	N/A	N/A	0.69857	3.01587	-606.318	436.458	-169.86
60	PR-F-008_Baseline	PR-F-008	Baseline	0	N/A	Available	N/A	N/A	N/A	N/A	FFPE	lymph node	Metastatic	50	LumB	N/A	N/A	N/A	N/A	N/A	N/A	N/A	N/A	N/A	N/A	N/A	N/A	N/A	N/A	N/A	N/A	0	N/A	N/A	N/A	N/A	N/A	N/A	N/A	N/A	N/A	N/A	N/A	N/A	0.560892	5.90543	407.204	517.702	924.905
61	PR-F-009_PD	PR-F-009	PD	11	Available	Available	FFPE	stomach	Metastatic	80	Tissue	stomach	Metastatic	30	LumB	HRD-L	2.69732	0.959041	18.8154	38	0.384683	1.92116	8	9	21	0.0935852	0.230222	0	0	0.417693	0	0	0	0	1	0	0	0	1	0	0	0	0	0	8.28909	5.72232	-575.999	1102.7	526.703
62	PR-L-008_Baseline	PR-L-008	Baseline	5	Available	Available	FFPE	breast	Metastatic	90	FFPE	breast	Metastatic	90	LumB	HRD-H	2.02979	1.00432	25.4479	55	0.456647	4.17309	13	24	18	0.300305	0.071033	0.319537	0	0	0	1	0	0	0	0	0	0	0	0	0	1	0	0	5.88016	15.7291	-4.19715	1277.64	1273.45
63	PR-L-008_PD	PR-L-008	PD	-6	Available	Available	FFPE	breast	Metastatic	70	FFPE	breast	Metastatic	70	LumA	HRD-H	2.33666	1.28103	15.5986	62	0.489726	2.1305	16	24	22	0.101464	0	0.365883	0	0	0	1	0	0	0	0	0	1	0	0	0	1	0	0	2.17991	21.056	617.035	616.887	1233.92
64	PR-L-011_Baseline	PR-L-011	Baseline	6	Available	Available	FFPE	breast	Metastatic	50	FFPE	breast	Metastatic	50	LumB	HRD-H	2.00903	0.908485	21.2002	66	0.462041	3.63882	10	30	26	0.662658	0	0	0	0	0.206085	0	1	0	0	0	1	0	0	0	0	0	0	0	5.62317	33.5004	319.358	833.239	1152.6
65	PR-L-011_PD	PR-L-011	PD	-5	Available	Available	Tissue	breast	Metastatic	30	Tissue	breast	Metastatic	30	LumB	HRD-H	1.935	0.78533	31.7175	71	0.793406	2.81821	21	31	19	0.37288	0	0.0901688	0	0.164187	0.228059	0	1	0	0	0	1	0	0	1	0	1	0	0	1.14333	25.4079	519.93	610.593	1130.52
66	PR-L-016_Baseline	PR-L-016	Baseline	3	N/A	Available	N/A	N/A	N/A	N/A	FFPE	breast	Metastatic	30	LumA	N/A	N/A	N/A	N/A	N/A	N/A	N/A	N/A	N/A	N/A	N/A	N/A	N/A	N/A	N/A	N/A	N/A	N/A	N/A	N/A	N/A	N/A	N/A	N/A	N/A	N/A	N/A	N/A	N/A	2.00858	4.50224	840.825	195.127	1035.95
67	PR-L-017_Baseline	PR-L-017	Baseline	0	Available	Available	FFPE	breast	Metastatic	80	FFPE	breast	Metastatic	40	LumA	HRD-H	2.07591	1.28103	27.0146	56	0.6198	3.12913	13	21	22	0.152264	0.169176	0.24261	0	0.25088	0	0	1	0	1	0	0	0	0	0	1	0	0	0	2.86629	14.0846	-636.54	-265.659	-902.199
68	PR-L-017_PD	PR-L-017	PD	-2	Available	Available	FFPE	breast	Metastatic	70	Tissue	breast	Metastatic	80	LumA	HRD-H	2.07954	1.25768	38.6733	53	0.473898	3.29208	12	19	22	0.121772	0.146705	0.216454	0	0.280035	0.0666776	0	1	0	1	0	0	0	0	1	1	0	0	1	0.961249	3.2389	-163.478	545.327	381.849
69	PR-L-024_PD	PR-L-024	PD	-5	Available	Available	FFPE	liver	Metastatic	80	FFPE	liver	Metastatic	80	LumA	HRD-L	1.84572	1.08279	23.7015	22	0.545913	2.145	11	7	4	0.479143	0	0.179881	0	0	0.213444	0	1	0	0	0	0	0	0	0	0	0	0	1	5.6769	7.46644	156.444	1452.96	1609.4
70	PR-L-025_Baseline	PR-L-025	Baseline	5	Available	N/A	FFPE	breast	Metastatic	80	N/A	N/A	N/A	N/A	N/A	HRD-H	1.75664	1.08279	26.0846	47	0.678182	3.706	6	27	14	0.30878	0	0	0.168738	0	0.341791	0	0	0	1	0	0	0	0	0	0	0	0	0	N/A	N/A	N/A	N/A	N/A
71	PR-L-027_Baseline	PR-L-027	Baseline	4	Available	Available	Tissue	lymph node	Metastatic	70	Tissue	lymph node	Metastatic	70	LumB	HRD-H	1.82672	0.612784	17.4103	62	0.313264	3.24925	15	23	24	0.215854	0	0.684005	0	0	0.0662075	0	1	0	0	0	0	0	0	0	0	0	0	0	4.06034	14.0018	460.497	371.821	832.318
72	PR-L-027_PD	PR-L-027	PD	-4	N/A	Available	N/A	N/A	N/A	N/A	Tissue	lymph node	Metastatic	40	LumB	N/A	N/A	N/A	N/A	N/A	N/A	N/A	N/A	N/A	N/A	N/A	N/A	N/A	N/A	N/A	N/A	0	N/A	N/A	N/A	N/A	N/A	N/A	N/A	N/A	N/A	N/A	N/A	N/A	4.40522	12.4689	883.839	775.612	1659.45
73	PR-L-033_Baseline	PR-L-033	Baseline	0	Available	Available	Tissue	breast	Metastatic	90	Tissue	breast	Metastatic	90	LumB	HRD-H	1.62428	0.491362	19.9481	49	0.616182	5.53448	5	33	11	0.394126	0.130717	0.216528	0	0	0	0	0	0	0	0	0	0	0	0	1	1	0	1	0.224499	20.9406	-1313.33	-445.794	-1759.12
74	PR-L-035_Baseline	PR-L-035	Baseline	1	N/A	Available	N/A	N/A	N/A	N/A	Tissue	liver	Metastatic	20	LumB	N/A	N/A	N/A	N/A	N/A	N/A	N/A	N/A	N/A	N/A	N/A	N/A	N/A	N/A	N/A	N/A	0	N/A	N/A	N/A	N/A	N/A	N/A	N/A	N/A	N/A	N/A	N/A	N/A	1.49519	8.49552	609.834	494.331	1104.16
75	PR-L-036_Baseline	PR-L-036	Baseline	4	Available	Available	FFPE	chest wall	Metastatic	90	FFPE	chest wall	Metastatic	80	LumB	HRD-L	1.89818	1.00432	21.4654	35	0.460271	3.81382	10	16	9	0.323205	0	0	0.160592	0	0	0	0	0	0	0	1	0	0	0	0	1	0	0	2.09867	26.9994	351.258	641.318	992.576
76	PR-L-037_Baseline	PR-L-037	Baseline	1	Available	Available	FFPE	breast	Metastatic	90	Tissue	breast	Metastatic	20	LumB	HRD-L	1.78604	0.959041	26.3607	25	0.616669	3.44629	2	13	10	0.127489	0.0817291	0	0.408944	0	0	0	0	0	0	0	0	0	0	0	0	1	0	0	0.571314	15.8945	525.513	679.81	1205.32
77	PR-L-046_Baseline	PR-L-046	Baseline	4	Available	Available	FFPE	liver	Metastatic	80	Tissue	liver	Metastatic	40	LumB	HRD-L	2.00043	1.08279	29.1298	25	0.42074	4.08272	6	13	6	0.352991	0	0	0	0	0	0	0	0	1	0	1	0	0	0	0	0	0	0	3.10277	10.1225	555.48	761.215	1316.7
78	PR-L-055_Baseline	PR-L-055	Baseline	2	Available	Available	FFPE	lymph node	Metastatic	60	FFPE	lymph node	Metastatic	60	LumA	HRD-L	1.65418	0.612784	9.89744	16	0.604276	2.05151	3	7	6	0.179408	0.0618715	0	0	0	0.0643381	0	0	0	1	0	0	0	0	0	0	0	0	0	2.3066	5.70136	240.276	-112.76	127.517
79	PR-L-056_Baseline	PR-L-056	Baseline	4	Available	Available	FFPE	lymph node	Metastatic	75	FFPE	lymph node	Metastatic	75	LumA	HRD-L	1.77159	0.851258	13.9748	13	0.572975	2.0435	4	5	4	0.285326	0	0.345897	0	0.0626211	0.108367	0	0	0	0	0	0	0	0	0	0	0	0	0	5.9988	12.9712	391.881	970.732	1362.61
80	PR-L-057_Baseline	PR-L-057	Baseline	1	Available	Available	FFPE	bone	Metastatic	30	FFPE	bone	Metastatic	30	Basal	HRD-H	1.80686	0.908485	43.9247	57	0.199689	4.6607	14	21	22	0.185883	0	0.500173	0	0	0	1	1	0	0	0	0	0	0	0	0	0	1	1	4.9992	15.4888	381.344	1511.71	1893.06
81	PR-L-057_PD	PR-L-057	PD	-1	Available	N/A	Tissue	lymph node	Metastatic	90	N/A	N/A	N/A	N/A	N/A	HRD-H	1.81358	0.959041	11.3564	57	0.368549	1.83108	12	22	23	0.239488	0	0.345285	0	0	0	1	1	0	0	0	1	0	0	0	0	0	0	0	N/A	N/A	N/A	N/A	N/A
82	PR-L-069_Baseline	PR-L-069	Baseline	1	Available	N/A	Tissue	lymph node	Metastatic	85	N/A	N/A	N/A	N/A	N/A	HRD-L	1.69984	0.70757	10.2911	8	0.370917	1.76595	4	4	0	0.425386	0	0	0	0	0.0946881	0	0	0	0	0	1	0	0	0	0	0	0	0	N/A	N/A	N/A	N/A	N/A
83	PR-L-076_Baseline	PR-L-076	Baseline	3	Available	Available	FFPE	bone	Metastatic	80	FFPE	bone	Metastatic	80	LumA	HRD-H	1.70842	0.70757	43.277	38	0.407373	3.27756	9	16	13	0.284662	0.0726646	0	0.258701	0	0	0	0	0	0	0	1	0	0	1	0	0	0	0	5.48046	11.155	201.099	672.747	873.846
84	PR-L-076_PD	PR-L-076	PD	-5	Available	Available	FFPE	liver	Metastatic	90	FFPE	liver	Metastatic	90	LumB	HRD-L	2.51601	0.851258	33.5889	37	0.882649	3.27453	8	15	14	0.119179	0.205484	0.0628597	0	0.3847	0	0	0	0	0	0	1	0	0	1	0	0	0	1	1.05071	33.6801	-1217.85	-440.885	-1658.73
85	PR-L-085_Baseline	PR-L-085	Baseline	0	N/A	Available	N/A	N/A	N/A	N/A	FFPE	liver	Metastatic	70	LumA	N/A	N/A	N/A	N/A	N/A	N/A	N/A	N/A	N/A	N/A	N/A	N/A	N/A	N/A	N/A	N/A	0	N/A	N/A	N/A	N/A	N/A	N/A	N/A	N/A	N/A	N/A	N/A	N/A	2.20937	12.3673	-316.771	887.604	570.833
86	PR-L-085_PD	PR-L-085	PD	-5	N/A	Available	N/A	N/A	N/A	N/A	Tissue	liver	Metastatic	90	LumB	N/A	N/A	N/A	N/A	N/A	N/A	N/A	N/A	N/A	N/A	N/A	N/A	N/A	N/A	N/A	N/A	0	N/A	N/A	N/A	N/A	N/A	N/A	N/A	N/A	N/A	N/A	N/A	N/A	2.56605	23.6052	-685.932	985.263	299.331
87	PR-L-095_Baseline	PR-L-095	Baseline	1	Available	Available	FFPE	lymph node	Metastatic	90	FFPE	lymph node	Metastatic	90	LumB	HRD-H	1.90363	1.14922	26.5633	47	0.514913	3.58407	12	20	15	0.354809	0	0.0957946	0	0	0.182755	0	0	0	0	0	1	0	0	0	0	1	0	1	1.63218	18.27	-309.389	114.025	-195.364
88	PR-L-095_PD	PR-L-095	PD	-5	Available	Available	Tissue	liver	Metastatic	80	Tissue	liver	Metastatic	80	LumB	HRD-L	1.77887	0.851258	21.9602	37	0.854621	3.15344	11	19	7	0.207399	0	0	0	0	0.398986	0	0	0	0	1	1	0	0	0	1	1	0	0	0.314166	15.5508	-1050.76	-733.9	-1784.66
89	PR-Y-003_Baseline	PR-Y-003	Baseline	3	Available	Available	FFPE	bone	Metastatic	60	FFPE	bone	Metastatic	60	LumB	HRD-L	1.88138	0.908485	15.5268	39	0.386082	3.68115	10	22	7	0	0	0.212198	0.144411	0.0855946	0	0	0	0	0	0	1	0	0	0	0	0	0	0	1.64973	8.141	631.638	827.544	1459.18
90	PR-Y-003_PD	PR-Y-003	PD	0	Available	Available	Tissue	liver	Metastatic	70	FFPE	liver	Metastatic	90	LumB	HRD-H	2.01745	0.851258	19.9116	57	0.55001	3.15578	15	23	19	0	0	0.203104	0	0.361145	0.141714	0	0	0	1	0	1	0	0	0	0	0	0	0	2.70117	17.5621	-98.1279	668.459	570.331
91	PR-Y-004_Baseline	PR-Y-004	Baseline	2	Available	Available	FFPE	breast	Metastatic	50	FFPE	breast	Metastatic	50	LumA	HRD-L	1.39967	0.612784	5.85437	6	0.384265	1.94201	2	1	3	0.277764	0	0.108785	0	0.117134	0.452533	0	0	0	0	0	0	0	0	0	0	0	0	0	0.943928	1.51928	501.967	478.135	980.102
92	PR-Y-004_PD	PR-Y-004	PD	-2	Available	Available	FFPE	liver	Metastatic	50	Tissue	liver	Metastatic	70	Her2	HRD-L	2.0216	0.959041	33.7753	26	0.278416	2.48222	7	9	10	0.267267	0.172962	0.0603258	0	0.328964	0	0	1	0	1	0	0	0	0	0	0	0	1	1	0.0883176	13.9153	243.925	661.479	905.404
93	PR-Y-006_Baseline	PR-Y-006	Baseline	6	N/A	Available	N/A	N/A	N/A	N/A	FFPE	lung	Metastatic	80	LumA	N/A	N/A	N/A	N/A	N/A	N/A	N/A	N/A	N/A	N/A	N/A	N/A	N/A	N/A	N/A	N/A	0	N/A	N/A	N/A	N/A	N/A	N/A	N/A	N/A	N/A	N/A	N/A	N/A	8.60231	7.50292	217.336	1488.63	1705.96
94	PR-Y-010_Baseline	PR-Y-010	Baseline	4	N/A	Available	N/A	N/A	N/A	N/A	FFPE	breast	Metastatic	70	LumA	N/A	N/A	N/A	N/A	N/A	N/A	N/A	N/A	N/A	N/A	N/A	N/A	N/A	N/A	N/A	N/A	0	N/A	N/A	N/A	N/A	N/A	N/A	N/A	N/A	N/A	N/A	N/A	N/A	13.3847	4.8369	1176.79	2204.79	3381.58
95	PR-Y-018_Baseline	PR-Y-018	Baseline	1	N/A	Available	N/A	N/A	N/A	N/A	Tissue	liver	Metastatic	70	LumB	N/A	N/A	N/A	N/A	N/A	N/A	N/A	N/A	N/A	N/A	N/A	N/A	N/A	N/A	N/A	N/A	0	N/A	N/A	N/A	N/A	N/A	N/A	N/A	N/A	N/A	N/A	N/A	N/A	1.79014	4.37678	-106.064	346.719	240.655
96	PR-Y-018_PD	PR-Y-018	PD	-1	N/A	Available	N/A	N/A	N/A	N/A	Tissue	liver	Metastatic	90	Her2	N/A	N/A	N/A	N/A	N/A	N/A	N/A	N/A	N/A	N/A	N/A	N/A	N/A	N/A	N/A	N/A	0	N/A	N/A	N/A	N/A	N/A	N/A	N/A	N/A	N/A	N/A	N/A	N/A	0.395221	14.4819	-66.2798	207.037	140.757
[truncated: 2 more columns]
