# Supplementary material for: Longitudinal multi-omics study of palbociclib resistance in HR-positive/HER2-negative metastatic breast cancer
Source: Genome Med. 2023 Jul 20;15:55. doi: 10.1186/s13073-023-01201-7 (PMC10360358; doi:10.1186/s13073-023-01201-7)
Supplement: Supplementary file 2 — Additional file 2. Table S2. PFS association statistics for clinical variables and molecular features e.g. p-value, HR ratio, median PFS. [file 13073_2023_1201_MOESM2_ESM.xlsx]

## Sheet: S2
Table S2: PFS association statistics for clinical variables and molecular features e.g. p-value, HR ratio, median PFS. NR, not reached
Variable		HR (95% CI)	Median PFS (95% CI)	P value by stratum	P value of log-rank test	FDR of log rank test
Age	<=40	reference	14.5 (8.6, NR)		0.234	0.342
	40-60	0.759 (0.39, 1.479)	15 (6.6, 23.1)	0.418
	>60	0.374 (0.118, 1.185)	29.2 (12.4, NR)	0.094
Menopausal status	Premenopause	reference	14.5 (8.3, 19.3)		0.059	0.133
	Postmenopause	0.564 (0.308, 1.032)	22.5 (8.5, NR)	0.063
Breast cancer family history	No	reference	17.3 (8.6, 25.2)		0.213	0.328
	Yes	1.734 (0.715, 4.205)	9.2 (2.7, NR)	0.223
Endocrine partner	AI	reference	17.9 (10.1, 22.5)		0.003	0.016
	Fulvestrant	3.339 (1.458, 7.648)	3.7 (2.8, NR)	0.004
Nuclear grade	Low (grade=1)	reference	22.4 (15, NR)		0.022	0.062
	Intermediate (grade=2)	3.452 (0.442, 26.997)	13.3 (6.6, 23.1)	0.238
	High (grade=3)	9.384 (1.081, 81.447)	4.15 (1.9, NR)	0.042
Metastasis	De novo	reference	22.5 (12.4, NR)		0.007	0.031
	Relapsed	2.218 (1.223, 4.022)	10.1 (6.7, 17.9)	0.009
PR status	Negative	reference	8.3 (6.4, 19)		0.046	0.114
	Positive	0.55 (0.302, 1.001)	20.2 (14.5, 29.8)	0.05
Ki67	0%−25%	reference	24.4 (15, NR)		0.005	0.025
	>25%	3.031 (1.345, 6.834)	6.7 (2.8, NR)	0.007
Therapy before palbociclib	No therapy	reference	24.4 (19.3, NR)		0.02	0.062
	Neo/Adj therapy	2.581 (1.294, 5.147)	8.6 (6.6, 18.9)	0.007
	M1 therapy	1.75 (0.668, 4.584)	10.1 (3.9, NR)	0.254
M1 chemotherapy before palbociclib	No	reference	17.3 (8.6, 23.1)		0.054	0.124
	Yes	2.063 (0.981, 4.336)	10.1 (3.7, NR)	0.056
Tumor mutation burden (TMB)	Low [1.4,1.83]	reference	20.9 (19.3, NR)		0.023	0.062
	High [1.83,2.56]	2.155 (1.098, 4.228)	10.1 (6.6, NR)	0.026
HRD index	Low [2,30]	reference	25.2 (19.3, NR)		0.001	0.012
	High [30,75]	2.889 (1.46, 5.717)	8.45 (5.5, 20.4)	0.002
Proliferative index	Low [0.92,11.6]	reference	22.5 (17.3, NR)		0.005	0.025
	High [11.6,33.5]	2.569 (1.296, 5.093)	8.5 (5.8, 23.1)	0.007
HRD (Sig.3)	Low [0,0.12]	reference	23.1 (17.3, NR)		0.016	0.056
	High [0.12,0.68]	2.327 (1.145, 4.731)	13.3 (8.3, NR)	0.02
APOBEC (Sig.13)	Low [0,0]	reference	22.5 (14.5, 29.2)		0.002	0.012
	High [0,0.35]	3.194 (1.476, 6.912)	8.4 (2.8, NR)	0.003
HRD cluster	HRD-L	reference	23.1 (19.3, NR)		0.002	0.014
	HRD-H	3.188 (1.66, 6.12)	8.3 (2.8, 19)	<0.001
MUT.TP53	Wild-type	reference	20.9 (17.3, 29.2)		<0.001	<0.001
	Mutated	3.922 (1.91, 8.056)	2.8 (2, NR)	<0.001
BRCA status	Wild-type	reference	20.4 (12.4, 29.2)		0.012	0.049
	Mutated	2.67 (1.2, 5.94)	9.95 (2.8, NR)	0.016
PAM50 at baseline	Luminal A	reference	20.9 (17.3, NR)		0.033	0.088
	Luminal B	2.593 (1.234, 5.449)	8.6 (8.3, NR)	0.012
	Non-Luminal	1.591 (0.348, 7.272)	NR	0.549
