# Supplementary material for: Longitudinal multi-omics study of palbociclib resistance in HR-positive/HER2-negative metastatic breast cancer
Source: Genome Med. 2023 Jul 20;15:55. doi: 10.1186/s13073-023-01201-7 (PMC10360358; doi:10.1186/s13073-023-01201-7)
Supplement: Supplementary file 3 — Additional file 3. Table S3. PFS associationstatistics for gene signatures (GSVA scores). [file 13073_2023_1201_MOESM3_ESM.xlsx]

## Sheet: S3
Table S3: PFS association statistics for gene signatures (GSVA scores).
Geneset	Collection	p-value (Log-Rank)	q-value (Log-Rank)
HALLMARK_ADIPOGENESIS	HALLMARK	0.771866	0.912565
HALLMARK_ALLOGRAFT_REJECTION	HALLMARK	0.800079	0.925909
HALLMARK_ANDROGEN_RESPONSE	HALLMARK	0.166443	0.553488
HALLMARK_ANGIOGENESIS	HALLMARK	0.508155	0.806139
HALLMARK_APICAL_JUNCTION	HALLMARK	0.866213	0.9545
HALLMARK_APICAL_SURFACE	HALLMARK	0.176618	0.557901
HALLMARK_APOPTOSIS	HALLMARK	0.852334	0.951131
HALLMARK_BILE_ACID_METABOLISM	HALLMARK	0.473565	0.795522
HALLMARK_CHOLESTEROL_HOMEOSTASIS	HALLMARK	0.101272	0.461497
HALLMARK_COAGULATION	HALLMARK	0.31763	0.691973
HALLMARK_COMPLEMENT	HALLMARK	0.700023	0.877096
HALLMARK_DNA_REPAIR	HALLMARK	0.823485	0.935979
HALLMARK_E2F_TARGETS	HALLMARK	0.00445938	0.268772
HALLMARK_EPITHELIAL_MESENCHYMAL_TRANSITION	HALLMARK	0.341952	0.703239
HALLMARK_ESTROGEN_RESPONSE_EARLY	HALLMARK	0.00464955	0.268772
HALLMARK_ESTROGEN_RESPONSE_LATE	HALLMARK	0.0119806	0.287233
HALLMARK_FATTY_ACID_METABOLISM	HALLMARK	0.64347	0.848842
HALLMARK_G2M_CHECKPOINT	HALLMARK	0.0327578	0.350425
HALLMARK_GLYCOLYSIS	HALLMARK	0.391919	0.738255
HALLMARK_HEDGEHOG_SIGNALING	HALLMARK	0.766307	0.912565
HALLMARK_HEME_METABOLISM	HALLMARK	0.748193	0.901854
HALLMARK_HYPOXIA	HALLMARK	0.655925	0.854649
HALLMARK_IL2_STAT5_SIGNALING	HALLMARK	0.666156	0.857449
HALLMARK_IL6_JAK_STAT3_SIGNALING	HALLMARK	0.490908	0.802683
HALLMARK_INFLAMMATORY_RESPONSE	HALLMARK	0.697734	0.876817
HALLMARK_INTERFERON_ALPHA_RESPONSE	HALLMARK	0.682331	0.866873
HALLMARK_INTERFERON_GAMMA_RESPONSE	HALLMARK	0.686176	0.869156
HALLMARK_KRAS_SIGNALING_DN	HALLMARK	0.156328	0.546027
HALLMARK_KRAS_SIGNALING_UP	HALLMARK	0.6448	0.848842
HALLMARK_MITOTIC_SPINDLE	HALLMARK	0.29389	0.673587
HALLMARK_MTORC1_SIGNALING	HALLMARK	0.0155944	0.287233
HALLMARK_MYC_TARGETS_V1	HALLMARK	0.0865451	0.45905
HALLMARK_MYC_TARGETS_V2	HALLMARK	0.417819	0.756592
HALLMARK_MYOGENESIS	HALLMARK	0.00124189	0.158905
HALLMARK_NOTCH_SIGNALING	HALLMARK	0.99253	0.996443
HALLMARK_OXIDATIVE_PHOSPHORYLATION	HALLMARK	0.327623	0.699045
HALLMARK_P53_PATHWAY	HALLMARK	0.493996	0.802683
HALLMARK_PANCREAS_BETA_CELLS	HALLMARK	0.774342	0.912565
HALLMARK_PEROXISOME	HALLMARK	0.306862	0.683617
HALLMARK_PI3K_AKT_MTOR_SIGNALING	HALLMARK	0.176571	0.557901
HALLMARK_PROTEIN_SECRETION	HALLMARK	0.0358362	0.358829
HALLMARK_REACTIVE_OXIGEN_SPECIES_PATHWAY	HALLMARK	0.98585	0.995638
HALLMARK_SPERMATOGENESIS	HALLMARK	0.178957	0.559734
HALLMARK_TGF_BETA_SIGNALING	HALLMARK	0.334039	0.699045
HALLMARK_TNFA_SIGNALING_VIA_NFKB	HALLMARK	0.529317	0.820736
HALLMARK_UNFOLDED_PROTEIN_RESPONSE	HALLMARK	0.0148188	0.287233
HALLMARK_UV_RESPONSE_DN	HALLMARK	0.986562	0.995638
HALLMARK_UV_RESPONSE_UP	HALLMARK	0.602344	0.836188
HALLMARK_WNT_BETA_CATENIN_SIGNALING	HALLMARK	0.881016	0.955834
HALLMARK_XENOBIOTIC_METABOLISM	HALLMARK	0.372505	0.726151
bindea-aDCs	IMMUNE	0.36457	0.725153
bindea-B cells	IMMUNE	0.197999	0.572352
bindea-Blood vessels	IMMUNE	0.845005	0.946912
bindea-CD8 T cells	IMMUNE	0.331021	0.699045
bindea-Cytotoxic cells	IMMUNE	0.745797	0.901854
bindea-DCs	IMMUNE	0.0306291	0.349656
bindea-Eosinophils	IMMUNE	0.294937	0.673587
bindea-iDCs	IMMUNE	0.569364	0.831369
bindea-Lymph vessels	IMMUNE	0.0451705	0.410729
bindea-Macrophages	IMMUNE	0.167829	0.553488
bindea-Mast cells	IMMUNE	0.000604683	0.158905
bindea-NK CD56dim cells	IMMUNE	0.553323	0.830014
bindea-NK cells	IMMUNE	0.421831	0.758311
bindea-Normal	IMMUNE	0.0243726	0.337522
bindea-pDC	IMMUNE	0.226689	0.613203
bindea-SW480 cancer cells	IMMUNE	0.570442	0.831369
bindea-T cells	IMMUNE	0.339042	0.700649
bindea-Tem	IMMUNE	0.617935	0.844931
bindea-Tfh	IMMUNE	0.353286	0.709854
bindea-Tfh/Th2	IMMUNE	0.0119236	0.287233
bindea-Th	IMMUNE	0.937168	0.978683
bindea-Th1	IMMUNE	0.919678	0.969967
bindea-Th17	IMMUNE	0.280332	0.659825
bindea-Th2	IMMUNE	0.382381	0.731663
bindea-Treg	IMMUNE	0.0227508	0.327715
KEGG_ABC_TRANSPORTERS	KEGG	0.147092	0.534164
KEGG_ACUTE_MYELOID_LEUKEMIA	KEGG	0.89402	0.956376
KEGG_ADHERENS_JUNCTION	KEGG	0.159019	0.551292
KEGG_ADIPOCYTOKINE_SIGNALING_PATHWAY	KEGG	0.326248	0.699045
KEGG_ALANINE_ASPARTATE_AND_GLUTAMATE_METABOLISM	KEGG	0.787579	0.915648
KEGG_ALDOSTERONE_REGULATED_SODIUM_REABSORPTION	KEGG	0.377721	0.728222
KEGG_ALLOGRAFT_REJECTION	KEGG	0.495033	0.802683
KEGG_ALPHA_LINOLENIC_ACID_METABOLISM	KEGG	0.479003	0.799176
KEGG_ALZHEIMERS_DISEASE	KEGG	0.198727	0.572352
KEGG_AMINO_SUGAR_AND_NUCLEOTIDE_SUGAR_METABOLISM	KEGG	0.16827	0.55351
KEGG_AMINOACYL_TRNA_BIOSYNTHESIS	KEGG	0.0433026	0.402366
KEGG_AMYOTROPHIC_LATERAL_SCLEROSIS_ALS	KEGG	0.63054	0.848768
KEGG_ANTIGEN_PROCESSING_AND_PRESENTATION	KEGG	0.164211	0.553488
KEGG_APOPTOSIS	KEGG	0.668043	0.858142
KEGG_ARACHIDONIC_ACID_METABOLISM	KEGG	0.0781049	0.447872
KEGG_ARGININE_AND_PROLINE_METABOLISM	KEGG	0.737514	0.897911
KEGG_ARRHYTHMOGENIC_RIGHT_VENTRICULAR_CARDIOMYOPATHY_ARVC	KEGG	0.192594	0.572352
KEGG_ASCORBATE_AND_ALDARATE_METABOLISM	KEGG	0.888831	0.956376
KEGG_ASTHMA	KEGG	0.747025	0.901854
KEGG_AUTOTHYROID_DISEASE	KEGG	0.482224	0.800438
KEGG_AXON_GUIDANCE	KEGG	0.59485	0.834969
KEGG_B_CELL_RECEPTOR_SIGNALING_PATHWAY	KEGG	0.419301	0.758196
KEGG_BASAL_CELL_CARCINOMA	KEGG	0.43024	0.760464
KEGG_BASAL_TRANSCRIPTION_FACTORS	KEGG	0.128225	0.502484
KEGG_BASE_EXCISION_REPAIR	KEGG	0.675432	0.862071
KEGG_BETA_ALANINE_METABOLISM	KEGG	0.0926248	0.461497
KEGG_BIOSYNTHESIS_OF_UNSATURATED_FATTY_ACIDS	KEGG	0.972846	0.993963
KEGG_BLADDER_CANCER	KEGG	0.50802	0.806139
KEGG_BUTANOATE_METABOLISM	KEGG	0.948774	0.981975
KEGG_CALCIUM_SIGNALING_PATHWAY	KEGG	0.0317607	0.349656
KEGG_CARDIAC_MUSCLE_CONTRACTION	KEGG	0.97824	0.993963
KEGG_CELL_ADHESION_MOLECULES_CAMS	KEGG	0.557721	0.830014
KEGG_CELL_CYCLE	KEGG	0.0671331	0.441109
KEGG_CHEMOKINE_SIGNALING_PATHWAY	KEGG	0.978244	0.993963
KEGG_CHRONIC_MYELOID_LEUKEMIA	KEGG	0.62114	0.846909
KEGG_CIRCADIAN_RHYTHM_MAMMAL	KEGG	0.51367	0.808284
KEGG_CITRATE_CYCLE_TCA_CYCLE	KEGG	0.468757	0.790368
KEGG_COLORECTAL_CANCER	KEGG	0.748327	0.901854
KEGG_COMPLEMENT_AND_COAGULATION_CASCADES	KEGG	0.0674513	0.441109
KEGG_CYSTEINE_AND_METHIONINE_METABOLISM	KEGG	0.0553535	0.441109
KEGG_CYTOKINE_CYTOKINE_RECEPTOR_INTERACTION	KEGG	0.370307	0.726151
KEGG_CYTOSOLIC_DNA_SENSING_PATHWAY	KEGG	0.532597	0.822021
KEGG_DILATED_CARDIOMYOPATHY	KEGG	0.00818682	0.273549
KEGG_DNA_REPLICATION	KEGG	0.196886	0.572352
KEGG_DORSO_VENTRAL_AXIS_FORMATION	KEGG	0.641602	0.848842
KEGG_DRUG_METABOLISM_CYTOCHROME_P450	KEGG	0.862807	0.9545
KEGG_DRUG_METABOLISM_OTHER_ENZYMES	KEGG	0.639137	0.848842
KEGG_ECM_RECEPTOR_INTERACTION	KEGG	0.0546387	0.441109
KEGG_ENDOCYTOSIS	KEGG	0.964906	0.992185
KEGG_ENDOMETRIAL_CANCER	KEGG	0.731231	0.897911
KEGG_EPITHELIAL_CELL_SIGNALING_IN_HELICOBACTER_PYLORI_INFECTION	KEGG	0.877155	0.955834
KEGG_ERBB_SIGNALING_PATHWAY	KEGG	0.976467	0.993963
KEGG_ETHER_LIPID_METABOLISM	KEGG	0.0567784	0.441109
KEGG_FATTY_ACID_METABOLISM	KEGG	0.261362	0.645088
KEGG_FC_EPSILON_RI_SIGNALING_PATHWAY	KEGG	0.786608	0.915648
KEGG_FC_GAMMA_R_MEDIATED_PHAGOCYTOSIS	KEGG	0.73756	0.897911
KEGG_FOCAL_ADHESION	KEGG	0.62401	0.848094
KEGG_FOLATE_BIOSYNTHESIS	KEGG	0.00402271	0.268772
KEGG_FRUCTOSE_AND_MANNOSE_METABOLISM	KEGG	0.278966	0.658857
KEGG_GALACTOSE_METABOLISM	KEGG	0.856813	0.953429
KEGG_GAP_JUNCTION	KEGG	0.336069	0.699045
KEGG_GLIOMA	KEGG	0.460974	0.784938
KEGG_GLUTATHIONE_METABOLISM	KEGG	0.421279	0.758311
KEGG_GLYCEROLIPID_METABOLISM	KEGG	0.212126	0.592186
KEGG_GLYCEROPHOSPHOLIPID_METABOLISM	KEGG	0.0629703	0.441109
KEGG_GLYCINE_SERINE_AND_THREONINE_METABOLISM	KEGG	0.221017	0.607083
KEGG_GLYCOLYSIS_GLUCONEOGENESIS	KEGG	0.473689	0.795522
KEGG_GLYCOSAMINOGLYCAN_BIOSYNTHESIS_CHONDROITIN_SULFATE	KEGG	0.489957	0.802683
KEGG_GLYCOSAMINOGLYCAN_BIOSYNTHESIS_HEPARAN_SULFATE	KEGG	0.0670331	0.441109
KEGG_GLYCOSAMINOGLYCAN_BIOSYNTHESIS_KERATAN_SULFATE	KEGG	0.50159	0.806139
KEGG_GLYCOSAMINOGLYCAN_DEGRADATION	KEGG	0.258812	0.644361
KEGG_GLYCOSPHINGOLIPID_BIOSYNTHESIS_GANGLIO_SERIES	KEGG	0.589376	0.834969
KEGG_GLYCOSPHINGOLIPID_BIOSYNTHESIS_GLOBO_SERIES	KEGG	0.716198	0.890906
KEGG_GLYCOSPHINGOLIPID_BIOSYNTHESIS_LACTO_AND_NEOLACTO_SERIES	KEGG	0.0495791	0.429724
KEGG_GLYCOSYLPHOSPHATIDYLINOSITOL_GPI_ANCHOR_BIOSYNTHESIS	KEGG	0.372118	0.726151
KEGG_GLYOXYLATE_AND_DICARBOXYLATE_METABOLISM	KEGG	0.597807	0.834969
KEGG_GNRH_SIGNALING_PATHWAY	KEGG	0.73937	0.898108
KEGG_GRAFT_VERSUS_HOST_DISEASE	KEGG	0.495033	0.802683
KEGG_HEDGEHOG_SIGNALING_PATHWAY	KEGG	0.747745	0.901854
KEGG_HEMATOPOIETIC_CELL_LINEAGE	KEGG	0.664752	0.856822
KEGG_HISTIDINE_METABOLISM	KEGG	0.196188	0.572352
KEGG_HOMOLOGOUS_RECOMBINATION	KEGG	0.0893886	0.461497
KEGG_HUNTINGTONS_DISEASE	KEGG	0.0676699	0.441109
KEGG_HYPERTROPHIC_CARDIOMYOPATHY_HCM	KEGG	0.00901213	0.286811
KEGG_INOSITOL_PHOSPHATE_METABOLISM	KEGG	0.244457	0.632894
KEGG_INSULIN_SIGNALING_PATHWAY	KEGG	0.521904	0.817201
KEGG_INTESTINAL_NETWORK_FOR_IGA_PRODUCTION	KEGG	0.101849	0.461497
KEGG_JAK_STAT_SIGNALING_PATHWAY	KEGG	0.300905	0.679553
KEGG_LEISHMANIA_INFECTION	KEGG	0.903417	0.963998
KEGG_LEUKOCYTE_TRANSENDOTHELIAL_MIGRATION	KEGG	0.580123	0.833529
KEGG_LIMONENE_AND_PINENE_DEGRADATION	KEGG	0.616088	0.843624
KEGG_LINOLEIC_ACID_METABOLISM	KEGG	0.190337	0.57137
KEGG_LONG_TERM_DEPRESSION	KEGG	0.424367	0.758736
KEGG_LONG_TERM_POTENTIATION	KEGG	0.302488	0.680332
KEGG_LYSINE_DEGRADATION	KEGG	0.525472	0.818441
KEGG_LYSOSOME	KEGG	0.727421	0.897911
KEGG_MAPK_SIGNALING_PATHWAY	KEGG	0.398465	0.74595
KEGG_MATURITY_ONSET_DIABETES_OF_THE_YOUNG	KEGG	0.435444	0.767757
KEGG_MELANOGENESIS	KEGG	0.57697	0.832747
KEGG_MELANOMA	KEGG	0.563712	0.831369
KEGG_METABOLISM_OF_XENOBIOTICS_BY_CYTOCHROME_P450	KEGG	0.974853	0.993963
KEGG_MISMATCH_REPAIR	KEGG	0.109147	0.472598
KEGG_MTOR_SIGNALING_PATHWAY	KEGG	0.579228	0.833529
KEGG_N_GLYCAN_BIOSYNTHESIS	KEGG	0.0163019	0.287233
KEGG_NATURAL_KILLER_CELL_MEDIATED_CYTOTOXICITY	KEGG	0.629955	0.848768
KEGG_NEUROACTIVE_LIGAND_RECEPTOR_INTERACTION	KEGG	0.450259	0.77772
KEGG_NEUROTROPHIN_SIGNALING_PATHWAY	KEGG	0.748327	0.901854
KEGG_NICOTINATE_AND_NICOTINAMIDE_METABOLISM	KEGG	0.99008	0.995638
KEGG_NITROGEN_METABOLISM	KEGG	0.37938	0.728747
KEGG_NOD_LIKE_RECEPTOR_SIGNALING_PATHWAY	KEGG	0.88906	0.956376
KEGG_NON_HOMOLOGOUS_END_JOINING	KEGG	0.127993	0.502484
KEGG_NON_SMALL_CELL_LUNG_CANCER	KEGG	0.89402	0.956376
KEGG_NOTCH_SIGNALING_PATHWAY	KEGG	0.892276	0.956376
KEGG_NUCLEOTIDE_EXCISION_REPAIR	KEGG	0.12868	0.502484
KEGG_O_GLYCAN_BIOSYNTHESIS	KEGG	0.0147674	0.287233
KEGG_OLFACTORY_TRANSDUCTION	KEGG	0.206028	0.584129
KEGG_ONE_CARBON_POOL_BY_FOLATE	KEGG	0.503219	0.806139
KEGG_OOCYTE_MEIOSIS	KEGG	0.00838053	0.273549
KEGG_OTHER_GLYCAN_DEGRADATION	KEGG	0.675842	0.862071
KEGG_OXIDATIVE_PHOSPHORYLATION	KEGG	0.409927	0.75294
KEGG_P53_SIGNALING_PATHWAY	KEGG	0.738336	0.897911
KEGG_PANCREATIC_CANCER	KEGG	0.496514	0.802683
KEGG_PANTOTHENATE_AND_COA_BIOSYNTHESIS	KEGG	0.583661	0.833895
KEGG_PARKINSONS_DISEASE	KEGG	0.416589	0.755439
KEGG_PATHOGENIC_ESCHERICHIA_COLI_INFECTION	KEGG	0.0955328	0.461497
KEGG_PATHWAYS_IN_CANCER	KEGG	0.673921	0.861347
KEGG_PENTOSE_AND_GLUCURONATE_INTERCONVERSIONS	KEGG	0.78968	0.91721
KEGG_PENTOSE_PHOSPHATE_PATHWAY	KEGG	0.0425217	0.398015
KEGG_PEROXISOME	KEGG	0.910453	0.965926
KEGG_PHENYLALANINE_METABOLISM	KEGG	0.249368	0.636983
KEGG_PHOSPHATIDYLINOSITOL_SIGNALING_SYSTEM	KEGG	0.546894	0.828765
KEGG_PORPHYRIN_AND_CHLOROPHYLL_METABOLISM	KEGG	0.0325926	0.350425
KEGG_PPAR_SIGNALING_PATHWAY	KEGG	0.00575118	0.268772
KEGG_PRIMARY_BILE_ACID_BIOSYNTHESIS	KEGG	0.39912	0.746079
KEGG_PRIMARY_IMMUNODEFICIENCY	KEGG	0.600155	0.834969
KEGG_PRION_DISEASES	KEGG	0.931411	0.97588
KEGG_PROGESTERONE_MEDIATED_OOCYTE_MATURATION	KEGG	0.475039	0.796739
KEGG_PROPANOATE_METABOLISM	KEGG	0.950218	0.981975
KEGG_PROSTATE_CANCER	KEGG	0.532732	0.822021
KEGG_PROTEASOME	KEGG	0.125977	0.498412
KEGG_PROTEIN_EXPORT	KEGG	0.0252292	0.34108
KEGG_PROXIMAL_TUBULE_BICARBONATE_RECLAMATION	KEGG	0.638471	0.848842
KEGG_PURINE_METABOLISM	KEGG	0.237458	0.625847
KEGG_PYRIMIDINE_METABOLISM	KEGG	0.546119	0.828765
KEGG_PYRUVATE_METABOLISM	KEGG	0.57236	0.831751
KEGG_REGULATION_OF_ACTIN_CYTOSKELETON	KEGG	0.450028	0.77772
KEGG_REGULATION_OF_AUTOPHAGY	KEGG	0.255752	0.642155
KEGG_RENAL_CELL_CARCINOMA	KEGG	0.273613	0.654096
KEGG_RENIN_ANGIOTENSIN_SYSTEM	KEGG	0.194611	0.572352
KEGG_RETINOL_METABOLISM	KEGG	0.989442	0.995638
KEGG_RIBOFLAVIN_METABOLISM	KEGG	0.0587638	0.441109
KEGG_RIBOSOME	KEGG	0.552174	0.830014
KEGG_RIG_I_LIKE_RECEPTOR_SIGNALING_PATHWAY	KEGG	0.625657	0.848094
KEGG_RNA_DEGRADATION	KEGG	0.0207881	0.315503
KEGG_RNA_POLYMERASE	KEGG	0.0651175	0.441109
KEGG_SELENOAMINO_ACID_METABOLISM	KEGG	0.140018	0.52602
KEGG_SMALL_CELL_LUNG_CANCER	KEGG	0.390308	0.738255
KEGG_SNARE_INTERACTIONS_IN_VESICULAR_TRANSPORT	KEGG	0.893383	0.956376
KEGG_SPHINGOLIPID_METABOLISM	KEGG	0.315275	0.691001
KEGG_SPLICEOSOME	KEGG	0.407787	0.752337
KEGG_STARCH_AND_SUCROSE_METABOLISM	KEGG	0.310605	0.686053
KEGG_STEROID_BIOSYNTHESIS	KEGG	0.0016094	0.170731
KEGG_STEROID_HORMONE_BIOSYNTHESIS	KEGG	0.884382	0.955834
KEGG_SULFUR_METABOLISM	KEGG	0.69319	0.87283
KEGG_SYSTEMIC_LUPUS_ERYTHEMATOSUS	KEGG	0.468053	0.790227
KEGG_T_CELL_RECEPTOR_SIGNALING_PATHWAY	KEGG	0.173606	0.556732
KEGG_TASTE_TRANSDUCTION	KEGG	0.869596	0.9545
KEGG_TAURINE_AND_HYPOTAURINE_METABOLISM	KEGG	0.15642	0.546027
KEGG_TERPENOID_BACKBONE_BIOSYNTHESIS	KEGG	0.0164742	0.287233
KEGG_TGF_BETA_SIGNALING_PATHWAY	KEGG	0.342868	0.703986
KEGG_THYROID_CANCER	KEGG	0.77456	0.912565
KEGG_TIGHT_JUNCTION	KEGG	0.931418	0.97588
KEGG_TOLL_LIKE_RECEPTOR_SIGNALING_PATHWAY	KEGG	0.633467	0.848842
KEGG_TRYPTOPHAN_METABOLISM	KEGG	0.46122	0.784938
KEGG_TYPE_I_DIABETES_MELLITUS	KEGG	0.76951	0.912565
KEGG_TYPE_II_DIABETES_MELLITUS	KEGG	0.576419	0.832747
KEGG_TYROSINE_METABOLISM	KEGG	0.0243928	0.337522
KEGG_UBIQUITIN_MEDIATED_PROTEOLYSIS	KEGG	0.0682869	0.441109
KEGG_VALINE_LEUCINE_AND_ISOLEUCINE_BIOSYNTHESIS	KEGG	0.594646	0.834969
KEGG_VALINE_LEUCINE_AND_ISOLEUCINE_DEGRADATION	KEGG	0.866696	0.9545
KEGG_VASCULAR_SMOOTH_MUSCLE_CONTRACTION	KEGG	0.0594253	0.441109
KEGG_VASOPRESSIN_REGULATED_WATER_REABSORPTION	KEGG	0.690661	0.872007
KEGG_VEGF_SIGNALING_PATHWAY	KEGG	0.636077	0.848842
KEGG_VIBRIO_CHOLERAE_INFECTION	KEGG	0.112642	0.479577
KEGG_VIRAL_MYOCARDITIS	KEGG	0.0817954	0.454399
KEGG_WNT_SIGNALING_PATHWAY	KEGG	0.0817313	0.454399
REACTOME_3_UTR_MEDIATED_TRANSLATIONAL_REGULATION	REACTOME	0.272392	0.654096
REACTOME_A_TETRASACCHARIDE_LINKER_SEQUENCE_IS_REQUIRED_FOR_GAG_SYNTHESIS	REACTOME	0.760988	0.912565
REACTOME_ABACAVIR_TRANSPORT_AND_METABOLISM	REACTOME	0.599893	0.834969
REACTOME_ABC_FAMILY_PROTEINS_MEDIATED_TRANSPORT	REACTOME	0.0529194	0.437444
REACTOME_ABCA_TRANSPORTERS_IN_LIPID_HOMEOSTASIS	REACTOME	0.18545	0.564495
REACTOME_ABORTIVE_ELONGATION_OF_HIV1_TRANSCRIPT_IN_THE_ABSENCE_OF_TAT	REACTOME	0.698836	0.877096
REACTOME_ACETYLCHOLINE_BINDING_AND_DOWNSTREAM_EVENTS	REACTOME	0.714915	0.890496
REACTOME_ACETYLCHOLINE_NEUROTRANSMITTER_RELEASE_CYCLE	REACTOME	0.870522	0.9545
REACTOME_ACTIVATED_AMPK_STIMULATES_FATTY_ACID_OXIDATION_IN_MUSCLE	REACTOME	0.262997	0.646324
REACTOME_ACTIVATED_NOTCH1_TRANSMITS_SIGNAL_TO_THE_NUCLEUS	REACTOME	0.281484	0.659825
REACTOME_ACTIVATED_POINT_MUTANTS_OF_FGFR2	REACTOME	0.310749	0.686053
REACTOME_ACTIVATED_TAK1_MEDIATES_P38_MAPK_ACTIVATION	REACTOME	0.525911	0.818441
REACTOME_ACTIVATED_TLR4_SIGNALLING	REACTOME	0.611963	0.842193
REACTOME_ACTIVATION_OF_ATR_IN_RESPONSE_TO_REPLICATION_STRESS	REACTOME	0.12141	0.496784
REACTOME_ACTIVATION_OF_BH3_ONLY_PROTEINS	REACTOME	0.883126	0.955834
REACTOME_ACTIVATION_OF_CHAPERONE_GENES_BY_ATF6_ALPHA	REACTOME	0.0359688	0.358829
REACTOME_ACTIVATION_OF_CHAPERONE_GENES_BY_XBP1S	REACTOME	0.311988	0.68713
REACTOME_ACTIVATION_OF_CHAPERONES_BY_ATF6_ALPHA	REACTOME	0.107429	0.472266
REACTOME_ACTIVATION_OF_GENES_BY_ATF4	REACTOME	0.116908	0.489551
REACTOME_ACTIVATION_OF_IRF3_IRF7_MEDIATED_BY_TBK1_IKK_EPSILON	REACTOME	0.537814	0.826363
REACTOME_ACTIVATION_OF_KAINATE_RECEPTORS_UPON_GLUTAMATE_BINDING	REACTOME	0.777963	0.913604
REACTOME_ACTIVATION_OF_NF_KAPPAB_IN_B_CELLS	REACTOME	0.190756	0.57137
REACTOME_ACTIVATION_OF_NMDA_RECEPTOR_UPON_GLUTAMATE_BINDING_AND_POSTSYNAPTIC_EVENTS	REACTOME	0.244607	0.632894
REACTOME_ACTIVATION_OF_RAC	REACTOME	0.557549	0.830014
REACTOME_ACTIVATION_OF_THE_AP1_FAMILY_OF_TRANSCRIPTION_FACTORS	REACTOME	0.932452	0.976161
REACTOME_ACTIVATION_OF_THE_MRNA_UPON_BINDING_OF_THE_CAP_BINDING_COMPLEX_AND_EIFS_AND_SUBSEQUENT_BINDING_TO_43S	REACTOME	0.272392	0.654096
REACTOME_ACTIVATION_OF_THE_PRE_REPLICATIVE_COMPLEX	REACTOME	0.0159441	0.287233
REACTOME_ACYL_CHAIN_REMODELLING_OF_PC	REACTOME	0.1752	0.557901
REACTOME_ACYL_CHAIN_REMODELLING_OF_PE	REACTOME	0.242812	0.632894
REACTOME_ACYL_CHAIN_REMODELLING_OF_PG	REACTOME	0.661413	0.856822
REACTOME_ACYL_CHAIN_REMODELLING_OF_PI	REACTOME	0.0215621	0.315503
REACTOME_ACYL_CHAIN_REMODELLING_OF_PS	REACTOME	0.250402	0.636983
REACTOME_ADAPTIVE_SYSTEM	REACTOME	0.0561093	0.441109
REACTOME_ADENYLATE_CYCLASE_ACTIVATING_PATHWAY	REACTOME	0.0157656	0.287233
REACTOME_ADENYLATE_CYCLASE_INHIBITORY_PATHWAY	REACTOME	0.00750186	0.27044
REACTOME_ADHERENS_JUNCTIONS_INTERACTIONS	REACTOME	0.000401569	0.158905
REACTOME_ADP_SIGNALLING_THROUGH_P2RY1	REACTOME	0.130124	0.506569
REACTOME_ADP_SIGNALLING_THROUGH_P2RY12	REACTOME	0.587792	0.834969
REACTOME_ADVANCED_GLYCOSYLATION_ENDPRODUCT_RECEPTOR_SIGNALING	REACTOME	0.582301	0.833895
REACTOME_AKT_PHOSPHORYLATES_TARGETS_IN_THE_CYTOSOL	REACTOME	0.901622	0.96289
REACTOME_ALPHA_LINOLENIC_ACID_ALA_METABOLISM	REACTOME	0.610147	0.841514
REACTOME_AMINE_COMPOUND_SLC_TRANSPORTERS	REACTOME	0.947202	0.981975
REACTOME_AMINE_DERIVED_HORMONES	REACTOME	0.643102	0.848842
REACTOME_AMINE_LIGAND_BINDING_RECEPTORS	REACTOME	0.305526	0.682341
REACTOME_AMINO_ACID_AND_OLIGOPEPTIDE_SLC_TRANSPORTERS	REACTOME	0.327734	0.699045
REACTOME_AMINO_ACID_SYNTHESIS_AND_INTERCONVERSION_TRANSAMINATION	REACTOME	0.0762602	0.44737
REACTOME_AMINO_ACID_TRANSPORT_ACROSS_THE_PLASMA_MEMBRANE	REACTOME	0.0606238	0.441109
REACTOME_AMYLOIDS	REACTOME	0.154495	0.546027
REACTOME_ANDROGEN_BIOSYNTHESIS	REACTOME	0.119282	0.493007
REACTOME_ANTIGEN_ACTIVATES_B_CELL_RECEPTOR_LEADING_TO_GENERATION_OF_SECOND_MESSENGERS	REACTOME	0.837102	0.943569
REACTOME_ANTIGEN_PRESENTATION_FOLDING_ASSEMBLY_AND_PEPTIDE_LOADING_OF_CLASS_I_MHC	REACTOME	0.0128468	0.287233
REACTOME_ANTIGEN_PROCESSING_CROSS_PRESENTATION	REACTOME	0.101418	0.461497
REACTOME_ANTIGEN_PROCESSING_UBIQUITINATION_PROTEASOME_DEGRADATION	REACTOME	0.0303882	0.349656
REACTOME_ANTIVIRAL_MECHANISM_BY_IFN_STIMULATED_GENES	REACTOME	0.142807	0.526954
REACTOME_APC_C_CDC20_MEDIATED_DEGRADATION_OF_CYCLIN_B	REACTOME	0.0848538	0.457323
REACTOME_APC_C_CDC20_MEDIATED_DEGRADATION_OF_MITOTIC_PROTEINS	REACTOME	0.108699	0.472266
REACTOME_APC_C_CDH1_MEDIATED_DEGRADATION_OF_CDC20_AND_OTHER_APC_C_CDH1_TARGETED_PROTEINS_IN_LATE_MITOSIS_EARLY_G1	REACTOME	0.108699	0.472266
REACTOME_APC_CDC20_MEDIATED_DEGRADATION_OF_NEK2A	REACTOME	0.0645656	0.441109
REACTOME_APOBEC3G_MEDIATED_RESISTANCE_TO_HIV1_INFECTION	REACTOME	0.370527	0.726151
REACTOME_APOPTOSIS	REACTOME	0.198228	0.572352
REACTOME_APOPTOSIS_INDUCED_DNA_FRAGMENTATION	REACTOME	0.615574	0.843624
REACTOME_APOPTOTIC_CLEAVAGE_OF_CELL_ADHESION_PROTEINS	REACTOME	0.171934	0.555512
REACTOME_APOPTOTIC_CLEAVAGE_OF_CELLULAR_PROTEINS	REACTOME	0.984628	0.995638
REACTOME_APOPTOTIC_EXECUTION_PHASE	REACTOME	0.868745	0.9545
REACTOME_AQUAPORIN_MEDIATED_TRANSPORT	REACTOME	0.0318046	0.349656
REACTOME_ARMS_MEDIATED_ACTIVATION	REACTOME	0.170427	0.555512
REACTOME_ASPARAGINE_N_LINKED_GLYCOSYLATION	REACTOME	0.0214799	0.315503
REACTOME_ASSEMBLY_OF_THE_PRE_REPLICATIVE_COMPLEX	REACTOME	0.233218	0.619433
REACTOME_ASSOCIATION_OF_LICENSING_FACTORS_WITH_THE_PRE_REPLICATIVE_COMPLEX	REACTOME	0.0334876	0.352312
REACTOME_ASSOCIATION_OF_TRIC_CCT_WITH_TARGET_PROTEINS_DURING_BIOSYNTHESIS	REACTOME	0.0259896	0.34108
REACTOME_AUTODEGRADATION_OF_CDH1_BY_CDH1_APC_C	REACTOME	0.297152	0.674287
REACTOME_AUTODEGRADATION_OF_THE_E3_UBIQUITIN_LIGASE_COP1	REACTOME	0.241117	0.631493
REACTOME_AXON_GUIDANCE	REACTOME	0.686064	0.869156
REACTOME_BASE_EXCISION_REPAIR	REACTOME	0.42747	0.760103
REACTOME_BASE_FREE_SUGAR_PHOSPHATE_REMOVAL_VIA_THE_SINGLE_NUCLEOTIDE_REPLACEMENT_PATHWAY	REACTOME	0.967914	0.993673
REACTOME_BASIGIN_INTERACTIONS	REACTOME	0.0852567	0.457323
REACTOME_BETA_DEFENSINS	REACTOME	0.521696	0.817201
REACTOME_BILE_ACID_AND_BILE_SALT_METABOLISM	REACTOME	0.840501	0.94433
REACTOME_BILE_SALT_AND_ORGANIC_ANION_SLC_TRANSPORTERS	REACTOME	0.137987	0.522792
REACTOME_BINDING_AND_ENTRY_OF_HIV_VIRION	REACTOME	0.664558	0.856822
REACTOME_BIOLOGICAL_OXIDATIONS	REACTOME	0.672527	0.86043
REACTOME_BIOSYNTHESIS_OF_THE_N_GLYCAN_PRECURSOR_DOLICHOL_LIPID_LINKED_OLIGOSACCHARIDE_LLO_AND_TRANSFER_TO_A_NASCENT_PROTEIN	REACTOME	0.0262907	0.34151
REACTOME_BMAL1_CLOCK_NPAS2_ACTIVATES_CIRCADIAN_EXPRESSION	REACTOME	0.5609	0.831229
REACTOME_BOTULINUM_NEUROTOXICITY	REACTOME	0.574329	0.832712
REACTOME_BRANCHED_CHAIN_AMINO_ACID_CATABOLISM	REACTOME	0.669238	0.858701
REACTOME_CA_DEPENDENT_EVENTS	REACTOME	0.366393	0.726151
REACTOME_CALNEXIN_CALRETICULIN_CYCLE	REACTOME	0.154988	0.546027
REACTOME_CASPASE_MEDIATED_CLEAVAGE_OF_CYTOSKELETAL_PROTEINS	REACTOME	0.388105	0.737695
REACTOME_CD28_CO_STIMULATION	REACTOME	0.972208	0.993963
REACTOME_CD28_DEPENDENT_PI3K_AKT_SIGNALING	REACTOME	0.912053	0.965926
REACTOME_CD28_DEPENDENT_VAV1_PATHWAY	REACTOME	0.458806	0.784938
REACTOME_CDC6_ASSOCIATION_WITH_THE_ORC_ORIGIN_COMPLEX	REACTOME	0.0169254	0.287233
REACTOME_CDK_MEDIATED_PHOSPHORYLATION_AND_REMOVAL_OF_CDC6	REACTOME	0.0726393	0.441109
REACTOME_CDT1_ASSOCIATION_WITH_THE_CDC6_ORC_ORIGIN_COMPLEX	REACTOME	0.118671	0.493007
REACTOME_CELL_CELL_COMMUNICATION	REACTOME	0.992148	0.996443
REACTOME_CELL_CELL_JUNCTION_ORGANIZATION	REACTOME	0.460998	0.784938
REACTOME_CELL_CYCLE	REACTOME	0.00123767	0.158905
REACTOME_CELL_CYCLE_CHECKPOINTS	REACTOME	0.0508438	0.429724
REACTOME_CELL_CYCLE_MITOTIC	REACTOME	0.0748464	0.441109
REACTOME_CELL_DEATH_SIGNALLING_VIA_NRAGE_NRIF_AND_NADE	REACTOME	0.347512	0.706235
REACTOME_CELL_EXTRACELLULAR_MATRIX_INTERACTIONS	REACTOME	0.243921	0.632894
REACTOME_CELL_JUNCTION_ORGANIZATION	REACTOME	0.176315	0.557901
REACTOME_CELL_SURFACE_INTERACTIONS_AT_THE_VASCULAR_WALL	REACTOME	0.978379	0.993963
REACTOME_CGMP_EFFECTS	REACTOME	0.0241798	0.337522
REACTOME_CHEMOKINE_RECEPTORS_BIND_CHEMOKINES	REACTOME	0.307171	0.683617
REACTOME_CHOLESTEROL_BIOSYNTHESIS	REACTOME	0.0992029	0.461497
REACTOME_CHONDROITIN_SULFATE_BIOSYNTHESIS	REACTOME	0.652282	0.85252
REACTOME_CHONDROITIN_SULFATE_DERMATAN_SULFATE_METABOLISM	REACTOME	0.912896	0.966015
REACTOME_CHROMOSOME_MAINTENANCE	REACTOME	0.101083	0.461497
REACTOME_CHYLOMICRON_MEDIATED_LIPID_TRANSPORT	REACTOME	0.50668	0.806139
REACTOME_CIRCADIAN_CLOCK	REACTOME	0.155457	0.546027
REACTOME_CIRCADIAN_REPRESSION_OF_EXPRESSION_BY_REV_ERBA	REACTOME	0.215741	0.598798
REACTOME_CITRIC_ACID_CYCLE_TCA_CYCLE	REACTOME	0.406955	0.751891
REACTOME_CLASS_A1_RHODOPSIN_LIKE_RECEPTORS	REACTOME	0.631448	0.848768
REACTOME_CLASS_B_2_SECRETIN_FAMILY_RECEPTORS	REACTOME	0.533432	0.822106
REACTOME_CLASS_C_3_METABOTROPIC_GLUTAMATE_PHEROMONE_RECEPTORS	REACTOME	0.828356	0.939927
REACTOME_CLASS_I_MHC_MEDIATED_ANTIGEN_PROCESSING_PRESENTATION	REACTOME	0.0535491	0.439793
REACTOME_CLEAVAGE_OF_GROWING_TRANSCRIPT_IN_THE_TERMINATION_REGION_	REACTOME	0.0681498	0.441109
REACTOME_COLLAGEN_FORMATION	REACTOME	0.0976042	0.461497
REACTOME_COMMON_PATHWAY	REACTOME	0.779585	0.914665
REACTOME_COMPLEMENT_CASCADE	REACTOME	0.0991571	0.461497
REACTOME_CONVERSION_FROM_APC_C_CDC20_TO_APC_C_CDH1_IN_LATE_ANAPHASE	REACTOME	0.207322	0.586483
REACTOME_COPI_MEDIATED_TRANSPORT	REACTOME	0.448886	0.777458
REACTOME_COSTIMULATION_BY_THE_CD28_FAMILY	REACTOME	0.964839	0.992185
REACTOME_CREATION_OF_C4_AND_C2_ACTIVATORS	REACTOME	0.986427	0.995638
REACTOME_CREB_PHOSPHORYLATION_THROUGH_THE_ACTIVATION_OF_CAMKII	REACTOME	0.255584	0.642155
REACTOME_CREB_PHOSPHORYLATION_THROUGH_THE_ACTIVATION_OF_RAS	REACTOME	0.557471	0.830014
REACTOME_CRMPS_IN_SEMA3A_SIGNALING	REACTOME	0.317804	0.691973
REACTOME_CROSS_PRESENTATION_OF_SOLUBLE_EXOGENOUS_ANTIGENS_ENDOSOMES	REACTOME	0.087064	0.459886
REACTOME_CS_DS_DEGRADATION	REACTOME	0.0139402	0.287233
REACTOME_CTLA4_INHIBITORY_SIGNALING	REACTOME	0.409362	0.75294
REACTOME_CTNNB1_PHOSPHORYLATION_CASCADE	REACTOME	0.907644	0.965926
REACTOME_CYCLIN_A_B1_ASSOCIATED_EVENTS_DURING_G2_M_TRANSITION	REACTOME	0.00219993	0.200037
REACTOME_CYCLIN_E_ASSOCIATED_EVENTS_DURING_G1_S_TRANSITION_	REACTOME	0.204288	0.581786
REACTOME_CYTOCHROME_P450_ARRANGED_BY_SUBSTRATE_TYPE	REACTOME	0.908896	0.965926
REACTOME_CYTOKINE_SIGNALING_IN_SYSTEM	REACTOME	0.51683	0.811251
REACTOME_CYTOSOLIC_SULFONATION_OF_SMALL_MOLECULES	REACTOME	0.583645	0.833895
REACTOME_CYTOSOLIC_TRNA_AMINOACYLATION	REACTOME	0.00489306	0.268772
REACTOME_DAG_AND_IP3_SIGNALING	REACTOME	0.25069	0.636983
REACTOME_DARPP_32_EVENTS	REACTOME	0.51037	0.806896
REACTOME_DCC_MEDIATED_ATTRACTIVE_SIGNALING	REACTOME	0.551911	0.830014
REACTOME_DEADENYLATION_DEPENDENT_MRNA_DECAY	REACTOME	0.0654357	0.441109
REACTOME_DEADENYLATION_OF_MRNA	REACTOME	0.0306377	0.349656
REACTOME_DEFENSINS	REACTOME	0.641378	0.848842
REACTOME_DEGRADATION_OF_THE_EXTRACELLULAR_MATRIX	REACTOME	0.176026	0.557901
REACTOME_DEPOSITION_OF_NEW_CENPA_CONTAINING_NUCLEOSOMES_AT_THE_CENTROMERE	REACTOME	0.0105237	0.287233
REACTOME_DESTABILIZATION_OF_MRNA_BY_AUF1_HNRNP_D0	REACTOME	0.0747931	0.441109
REACTOME_DESTABILIZATION_OF_MRNA_BY_BRF1	REACTOME	0.108462	0.472266
REACTOME_DESTABILIZATION_OF_MRNA_BY_KSRP	REACTOME	0.0507822	0.429724
REACTOME_DESTABILIZATION_OF_MRNA_BY_TRISTETRAPROLIN_TTP	REACTOME	0.0950021	0.461497
REACTOME_DEVELOPMENTAL_BIOLOGY	REACTOME	0.823183	0.935979
REACTOME_DIABETES_PATHWAYS	REACTOME	0.0846513	0.457323
REACTOME_DIGESTION_OF_DIETARY_CARBOHYDRATE	REACTOME	0.529874	0.820736
REACTOME_DNA_REPAIR	REACTOME	0.0804282	0.454399
REACTOME_DNA_REPLICATION	REACTOME	0.000640492	0.158905
REACTOME_DNA_STRAND_ELONGATION	REACTOME	0.00549927	0.268772
REACTOME_DOPAMINE_NEUROTRANSMITTER_RELEASE_CYCLE	REACTOME	0.0459514	0.411298
REACTOME_DOUBLE_STRAND_BREAK_REPAIR	REACTOME	0.0181795	0.296699
REACTOME_DOWNREGULATION_OF_ERBB2_ERBB3_SIGNALING	REACTOME	0.72977	0.897911
REACTOME_DOWNREGULATION_OF_SMAD2_3_SMAD4_TRANSCRIPTIONAL_ACTIVITY	REACTOME	0.123097	0.497468
REACTOME_DOWNREGULATION_OF_TGF_BETA_RECEPTOR_SIGNALING	REACTOME	0.0779204	0.447872
REACTOME_DOWNSTREAM_SIGNAL_TRANSDUCTION	REACTOME	0.923842	0.972747
REACTOME_DOWNSTREAM_SIGNALING_EVENTS_OF_B_CELL_RECEPTOR_BCR	REACTOME	0.543683	0.828765
REACTOME_DOWNSTREAM_SIGNALING_OF_ACTIVATED_FGFR	REACTOME	0.565635	0.831369
REACTOME_DOWNSTREAM_TCR_SIGNALING	REACTOME	0.327336	0.699045
REACTOME_DSCAM_INTERACTIONS	REACTOME	0.990163	0.995638
REACTOME_E2F_ENABLED_INHIBITION_OF_PRE_REPLICATION_COMPLEX_FORMATION	REACTOME	0.0661949	0.441109
REACTOME_E2F_MEDIATED_REGULATION_OF_DNA_REPLICATION	REACTOME	0.0101406	0.287233
REACTOME_EARLY_PHASE_OF_HIV_LIFE_CYCLE	REACTOME	0.105724	0.471788
REACTOME_EFFECTS_OF_PIP2_HYDROLYSIS	REACTOME	0.203837	0.581786
REACTOME_EGFR_DOWNREGULATION	REACTOME	0.590102	0.834969
REACTOME_EICOSANOID_LIGAND_BINDING_RECEPTORS	REACTOME	0.069967	0.441109
REACTOME_ELEVATION_OF_CYTOSOLIC_CA2_LEVELS	REACTOME	0.884503	0.955834
REACTOME_ELONGATION_ARREST_AND_RECOVERY	REACTOME	0.257097	0.642554
REACTOME_ENDOGENOUS_STEROLS	REACTOME	0.508973	0.806139
REACTOME_ENDOSOMAL_SORTING_COMPLEX_REQUIRED_FOR_TRANSPORT_ESCRT	REACTOME	0.63566	0.848842
REACTOME_ENDOSOMAL_VACUOLAR_PATHWAY	REACTOME	0.738063	0.897911
REACTOME_ENERGY_DEPENDENT_REGULATION_OF_MTOR_BY_LKB1_AMPK	REACTOME	0.442014	0.772917
REACTOME_ENOS_ACTIVATION_AND_REGULATION	REACTOME	0.558124	0.830014
REACTOME_ER_PHAGOSOME_PATHWAY	REACTOME	0.183379	0.564495
REACTOME_ERK_MAPK_TARGETS	REACTOME	0.613281	0.843096
REACTOME_ERKS_ARE_INACTIVATED	REACTOME	0.876079	0.955834
REACTOME_ETHANOL_OXIDATION	REACTOME	0.0912803	0.461497
REACTOME_EXTENSION_OF_TELOMERES	REACTOME	0.0585654	0.441109
REACTOME_EXTRACELLULAR_MATRIX_ORGANIZATION	REACTOME	0.174809	0.557901
REACTOME_EXTRINSIC_PATHWAY_FOR_APOPTOSIS	REACTOME	0.173302	0.556732
REACTOME_FACILITATIVE_NA_INDEPENDENT_GLUCOSE_TRANSPORTERS	REACTOME	0.911952	0.965926
REACTOME_FACTORS_INVOLVED_IN_MEGAKARYOCYTE_DEVELOPMENT_AND_PLATELET_PRODUCTION	REACTOME	0.197928	0.572352
REACTOME_FANCONI_ANEMIA_PATHWAY	REACTOME	0.0625103	0.441109
REACTOME_FATTY_ACID_TRIACYLGLYCEROL_AND_KETONE_BODY_METABOLISM	REACTOME	0.880913	0.955834
REACTOME_FATTY_ACYL_COA_BIOSYNTHESIS	REACTOME	0.774856	0.912565
REACTOME_FGFR_LIGAND_BINDING_AND_ACTIVATION	REACTOME	0.58952	0.834969
REACTOME_FGFR1_LIGAND_BINDING_AND_ACTIVATION	REACTOME	0.893864	0.956376
REACTOME_FGFR2C_LIGAND_BINDING_AND_ACTIVATION	REACTOME	0.338401	0.700463
REACTOME_FGFR4_LIGAND_BINDING_AND_ACTIVATION	REACTOME	0.764593	0.912565
REACTOME_FORMATION_OF_ATP_BY_CHEMIOSMOTIC_COUPLING	REACTOME	0.581875	0.833895
REACTOME_FORMATION_OF_FIBRIN_CLOT_CLOTTING_CASCADE	REACTOME	0.301169	0.679553
REACTOME_FORMATION_OF_INCISION_COMPLEX_IN_GG_NER	REACTOME	0.191968	0.572352
REACTOME_FORMATION_OF_RNA_POL_II_ELONGATION_COMPLEX_	REACTOME	0.353533	0.709854
REACTOME_FORMATION_OF_THE_HIV1_EARLY_ELONGATION_COMPLEX	REACTOME	0.260174	0.644361
REACTOME_FORMATION_OF_THE_TERNARY_COMPLEX_AND_SUBSEQUENTLY_THE_43S_COMPLEX	REACTOME	0.272392	0.654096
REACTOME_FORMATION_OF_TRANSCRIPTION_COUPLED_NER_TC_NER_REPAIR_COMPLEX	REACTOME	0.294708	0.673587
REACTOME_FORMATION_OF_TUBULIN_FOLDING_INTERMEDIATES_BY_CCT_TRIC	REACTOME	0.000414975	0.158905
REACTOME_FRS2_MEDIATED_CASCADE	REACTOME	0.160645	0.551292
REACTOME_G_ALPHA_I_SIGNALLING_EVENTS	REACTOME	0.228197	0.614205
REACTOME_G_ALPHA_Q_SIGNALLING_EVENTS	REACTOME	0.349996	0.707215
REACTOME_G_ALPHA_S_SIGNALLING_EVENTS	REACTOME	0.0627807	0.441109
REACTOME_G_ALPHA_Z_SIGNALLING_EVENTS	REACTOME	0.0298542	0.349656
REACTOME_G_ALPHA1213_SIGNALLING_EVENTS	REACTOME	0.448813	0.777458
REACTOME_G_BETA_GAMMA_SIGNALLING_THROUGH_PI3KGAMMA	REACTOME	0.420887	0.758311
REACTOME_G_BETA_GAMMA_SIGNALLING_THROUGH_PLC_BETA	REACTOME	0.396544	0.743822
REACTOME_G_PROTEIN_ACTIVATION	REACTOME	0.0747587	0.441109
REACTOME_G_PROTEIN_BETA_GAMMA_SIGNALLING	REACTOME	0.547519	0.828765
REACTOME_G0_AND_EARLY_G1	REACTOME	0.0110729	0.287233
REACTOME_G1_PHASE	REACTOME	0.153918	0.545787
REACTOME_G1_S_SPECIFIC_TRANSCRIPTION	REACTOME	0.042461	0.398015
REACTOME_G1_S_TRANSITION	REACTOME	0.0731212	0.441109
REACTOME_G2_M_CHECKPOINTS	REACTOME	0.0215623	0.315503
REACTOME_G2_M_DNA_DAMAGE_CHECKPOINT	REACTOME	0.0418795	0.397856
REACTOME_GAB1_SIGNALOSOME	REACTOME	0.571247	0.831369
REACTOME_GABA_A_RECEPTOR_ACTIVATION	REACTOME	0.94002	0.979404
REACTOME_GABA_B_RECEPTOR_ACTIVATION	REACTOME	0.0391612	0.383478
REACTOME_GABA_RECEPTOR_ACTIVATION	REACTOME	0.318202	0.691973
REACTOME_GABA_SYNTHESIS_RELEASE_REUPTAKE_AND_DEGRADATION	REACTOME	0.640459	0.848842
REACTOME_GAMMA_CARBOXYLATION_TRANSPORT_AND_AMINO_TERMINAL_CLEAVAGE_OF_PROTEINS	REACTOME	0.513112	0.808284
REACTOME_GAP_JUNCTION_ASSEMBLY	REACTOME	0.304892	0.682122
REACTOME_GAP_JUNCTION_DEGRADATION	REACTOME	0.979128	0.993963
REACTOME_GAP_JUNCTION_TRAFFICKING	REACTOME	0.545219	0.828765
REACTOME_GASTRIN_CREB_SIGNALLING_PATHWAY_VIA_PKC_AND_MAPK	REACTOME	0.240158	0.630353
REACTOME_GENERATION_OF_SECOND_MESSENGER_MOLECULES	REACTOME	0.402677	0.748332
REACTOME_GENERIC_TRANSCRIPTION_PATHWAY	REACTOME	0.487138	0.801196
REACTOME_GLOBAL_GENOMIC_NER_GG_NER	REACTOME	0.182756	0.564495
REACTOME_GLUCAGON_SIGNALING_IN_METABOLIC_REGULATION	REACTOME	0.0123578	0.287233
REACTOME_GLUCAGON_TYPE_LIGAND_RECEPTORS	REACTOME	0.284204	0.662622
REACTOME_GLUCONEOGENESIS	REACTOME	0.0438262	0.404281
REACTOME_GLUCOSE_METABOLISM	REACTOME	0.63813	0.848842
REACTOME_GLUCOSE_TRANSPORT	REACTOME	0.0133988	0.287233
REACTOME_GLUCURONIDATION	REACTOME	0.43976	0.772158
REACTOME_GLUTAMATE_NEUROTRANSMITTER_RELEASE_CYCLE	REACTOME	0.640166	0.848842
REACTOME_GLUTATHIONE_CONJUGATION	REACTOME	0.604643	0.838465
REACTOME_GLYCEROPHOSPHOLIPID_BIOSYNTHESIS	REACTOME	0.0126675	0.287233
REACTOME_GLYCOGEN_BREAKDOWN_GLYCOGENOLYSIS	REACTOME	0.835594	0.943569
REACTOME_GLYCOLYSIS	REACTOME	0.330033	0.699045
REACTOME_GLYCOPROTEIN_HORMONES	REACTOME	0.812598	0.932031
REACTOME_GLYCOSAMINOGLYCAN_METABOLISM	REACTOME	0.7091	0.885853
REACTOME_GLYCOSPHINGOLIPID_METABOLISM	REACTOME	0.941827	0.979531
REACTOME_GOLGI_ASSOCIATED_VESICLE_BIOGENESIS	REACTOME	0.0131212	0.287233
REACTOME_GPCR_DOWNSTREAM_SIGNALING	REACTOME	0.229803	0.615872
REACTOME_GPCR_LIGAND_BINDING	REACTOME	0.335703	0.699045
REACTOME_GPVI_MEDIATED_ACTIVATION_CASCADE	REACTOME	0.93958	0.979404
REACTOME_GRB2_EVENTS_IN_ERBB2_SIGNALING	REACTOME	0.403986	0.749672
REACTOME_GRB2_SOS_PROVIDES_LINKAGE_TO_MAPK_SIGNALING_FOR_INTERGRINS_	REACTOME	0.0289754	0.349656
REACTOME_GROWTH_HORMONE_RECEPTOR_SIGNALING	REACTOME	0.254873	0.642155
REACTOME_HDL_MEDIATED_LIPID_TRANSPORT	REACTOME	0.854641	0.951844
REACTOME_HEMOSTASIS	REACTOME	0.547271	0.828765
REACTOME_HEPARAN_SULFATE_HEPARIN_HS_GAG_METABOLISM	REACTOME	0.378126	0.728222
REACTOME_HIGHLY_CALCIUM_PERMEABLE_POSTSYNAPTIC_NICOTINIC_ACETYLCHOLINE_RECEPTORS	REACTOME	0.321972	0.698246
REACTOME_HIV_INFECTION	REACTOME	0.114697	0.485081
REACTOME_HIV_LIFE_CYCLE	REACTOME	0.296775	0.674287
REACTOME_HOMOLOGOUS_RECOMBINATION_REPAIR_OF_REPLICATION_INDEPENDENT_DOUBLE_STRAND_BREAKS	REACTOME	0.0462024	0.411298
REACTOME_HORMONE_LIGAND_BINDING_RECEPTORS	REACTOME	0.776667	0.913595
REACTOME_HORMONE_SENSITIVE_LIPASE_HSL_MEDIATED_TRIACYLGLYCEROL_HYDROLYSIS	REACTOME	0.0171376	0.287233
REACTOME_HOST_INTERACTIONS_OF_HIV_FACTORS	REACTOME	0.195996	0.572352
REACTOME_HS_GAG_BIOSYNTHESIS	REACTOME	0.0131447	0.287233
REACTOME_HS_GAG_DEGRADATION	REACTOME	0.797844	0.924164
REACTOME_HYALURONAN_METABOLISM	REACTOME	0.978556	0.993963
REACTOME_HYALURONAN_UPTAKE_AND_DEGRADATION	REACTOME	0.802326	0.926825
REACTOME_IKK_COMPLEX_RECRUITMENT_MEDIATED_BY_RIP1	REACTOME	0.735246	0.897911
REACTOME_IL_2_SIGNALING	REACTOME	0.600067	0.834969
REACTOME_IL_3_5_AND_GM_CSF_SIGNALING	REACTOME	0.837705	0.943569
REACTOME_IL_6_SIGNALING	REACTOME	0.457031	0.784098
REACTOME_IL_7_SIGNALING	REACTOME	0.879198	0.955834
REACTOME_IL_RECEPTOR_SHC_SIGNALING	REACTOME	0.777237	0.913595
REACTOME_IL1_SIGNALING	REACTOME	0.529965	0.820736
REACTOME_SYSTEM	REACTOME	0.328976	0.699045
REACTOME_IMMUNOREGULATORY_INTERACTIONS_BETWEEN_A_LYMPHOID_AND_A_NON_LYMPHOID_CELL	REACTOME	0.735166	0.897911
REACTOME_INCRETIN_SYNTHESIS_SECRETION_AND_INACTIVATION	REACTOME	0.224342	0.609334
REACTOME_INFLAMMASOMES	REACTOME	0.121071	0.496784
REACTOME_INFLUENZA_LIFE_CYCLE	REACTOME	0.372557	0.726151
REACTOME_INFLUENZA_VIRAL_RNA_TRANSCRIPTION_AND_REPLICATION	REACTOME	0.372557	0.726151
REACTOME_INHIBITION_OF_INSULIN_SECRETION_BY_ADRENALINE_NORADRENALINE	REACTOME	0.201042	0.576412
REACTOME_INHIBITION_OF_REPLICATION_INITIATION_OF_DAMAGED_DNA_BY_RB1_E2F1	REACTOME	0.142162	0.526954
REACTOME_INHIBITION_OF_THE_PROTEOLYTIC_ACTIVITY_OF_APC_C_REQUIRED_FOR_THE_ONSET_OF_ANAPHASE_BY_MITOTIC_SPINDLE_CHECKPOINT_COMPONENTS	REACTOME	0.14788	0.534164
REACTOME_INHIBITION_OF_VOLTAGE_GATED_CA2_CHANNELS_VIA_GBETA_GAMMA_SUBUNITS	REACTOME	0.880466	0.955834
REACTOME_INITIAL_TRIGGERING_OF_COMPLEMENT	REACTOME	0.116061	0.48761
REACTOME_INNATE_SYSTEM	REACTOME	0.828436	0.939927
REACTOME_INSULIN_RECEPTOR_RECYCLING	REACTOME	0.0979232	0.461497
REACTOME_INSULIN_RECEPTOR_SIGNALLING_CASCADE	REACTOME	0.83954	0.944111
REACTOME_INSULIN_SYNTHESIS_AND_PROCESSING	REACTOME	0.134658	0.520578
REACTOME_INTEGRATION_OF_ENERGY_METABOLISM	REACTOME	0.184904	0.564495
REACTOME_INTEGRATION_OF_PROVIRUS	REACTOME	0.081676	0.454399
REACTOME_INTEGRIN_ALPHAIIB_BETA3_SIGNALING	REACTOME	0.234869	0.621598
REACTOME_INTEGRIN_CELL_SURFACE_INTERACTIONS	REACTOME	0.591718	0.834969
REACTOME_INTERACTION_BETWEEN_L1_AND_ANKYRINS	REACTOME	0.0510019	0.429724
REACTOME_INTERACTIONS_OF_VPR_WITH_HOST_CELLULAR_PROTEINS	REACTOME	0.00141566	0.163831
REACTOME_INTERFERON_ALPHA_BETA_SIGNALING	REACTOME	0.400094	0.746802
REACTOME_INTERFERON_GAMMA_SIGNALING	REACTOME	0.765784	0.912565
REACTOME_INTERFERON_SIGNALING	REACTOME	0.106736	0.471788
REACTOME_INTRINSIC_PATHWAY	REACTOME	0.0807251	0.454399
REACTOME_INTRINSIC_PATHWAY_FOR_APOPTOSIS	REACTOME	0.27381	0.654096
REACTOME_INWARDLY_RECTIFYING_K_CHANNELS	REACTOME	0.125422	0.498412
REACTOME_ION_CHANNEL_TRANSPORT	REACTOME	0.169012	0.554515
REACTOME_ION_TRANSPORT_BY_P_TYPE_ATPASES	REACTOME	0.11458	0.485081
REACTOME_IONOTROPIC_ACTIVITY_OF_KAINATE_RECEPTORS	REACTOME	0.222816	0.608681
REACTOME_IRAK1_RECRUITS_IKK_COMPLEX	REACTOME	0.505743	0.806139
REACTOME_IRAK2_MEDIATED_ACTIVATION_OF_TAK1_COMPLEX_UPON_TLR7_8_OR_9_STIMULATION	REACTOME	0.0212361	0.315503
REACTOME_IRON_UPTAKE_AND_TRANSPORT	REACTOME	0.329523	0.699045
REACTOME_JNK_C_JUN_KINASES_PHOSPHORYLATION_AND_ACTIVATION_MEDIATED_BY_ACTIVATED_HUMAN_TAK1	REACTOME	0.0937974	0.461497
REACTOME_KERATAN_SULFATE_BIOSYNTHESIS	REACTOME	0.575646	0.832747
REACTOME_KERATAN_SULFATE_DEGRADATION	REACTOME	0.00649424	0.268772
REACTOME_KERATAN_SULFATE_KERATIN_METABOLISM	REACTOME	0.39159	0.738255
REACTOME_KINESINS	REACTOME	0.0300737	0.349656
REACTOME_L1CAM_INTERACTIONS	REACTOME	0.530844	0.821098
REACTOME_LAGGING_STRAND_SYNTHESIS	REACTOME	0.0828127	0.454399
REACTOME_LATE_PHASE_OF_HIV_LIFE_CYCLE	REACTOME	0.249154	0.636983
REACTOME_LATENT_INFECTION_OF_HOMO_SAPIENS_WITH_MYCOBACTERIUM_TUBERCULOSIS	REACTOME	0.644418	0.848842
REACTOME_LIGAND_GATED_ION_CHANNEL_TRANSPORT	REACTOME	0.731367	0.897911
REACTOME_LIPID_DIGESTION_MOBILIZATION_AND_TRANSPORT	REACTOME	0.595292	0.834969
REACTOME_LIPOPROTEIN_METABOLISM	REACTOME	0.145752	0.531641
REACTOME_LOSS_OF_NLP_FROM_MITOTIC_CENTROSOMES	REACTOME	0.348956	0.706235
REACTOME_LYSOSOME_VESICLE_BIOGENESIS	REACTOME	0.830477	0.941405
REACTOME_M_G1_TRANSITION	REACTOME	0.0144546	0.287233
REACTOME_MAP_KINASE_ACTIVATION_IN_TLR_CASCADE	REACTOME	0.599921	0.834969
REACTOME_MAPK_TARGETS_NUCLEAR_EVENTS_MEDIATED_BY_MAP_KINASES	REACTOME	0.644046	0.848842
REACTOME_MEIOSIS	REACTOME	0.0318618	0.349656
REACTOME_MEIOTIC_RECOMBINATION	REACTOME	0.0247649	0.338986
REACTOME_MEIOTIC_SYNAPSIS	REACTOME	0.0719904	0.441109
REACTOME_MEMBRANE_BINDING_AND_TARGETTING_OF_GAG_PROTEINS	REACTOME	0.658409	0.856122
REACTOME_MEMBRANE_TRAFFICKING	REACTOME	0.315375	0.691001
REACTOME_METABOLISM_OF_AMINO_ACIDS_AND_DERIVATIVES	REACTOME	0.402164	0.748332
REACTOME_METABOLISM_OF_CARBOHYDRATES	REACTOME	0.264427	0.648584
REACTOME_METABOLISM_OF_LIPIDS_AND_LIPOPROTEINS	REACTOME	0.462115	0.785127
REACTOME_METABOLISM_OF_MRNA	REACTOME	0.505315	0.806139
REACTOME_METABOLISM_OF_NON_CODING_RNA	REACTOME	0.109718	0.47346
REACTOME_METABOLISM_OF_NUCLEOTIDES	REACTOME	0.941462	0.979531
REACTOME_METABOLISM_OF_POLYAMINES	REACTOME	0.122751	0.497468
REACTOME_METABOLISM_OF_PORPHYRINS	REACTOME	0.871483	0.954731
REACTOME_METABOLISM_OF_PROTEINS	REACTOME	0.0493847	0.429724
REACTOME_METABOLISM_OF_RNA	REACTOME	0.505315	0.806139
REACTOME_METABOLISM_OF_STEROID_HORMONES_AND_VITAMINS_A_AND_D	REACTOME	0.599835	0.834969
REACTOME_METABOLISM_OF_VITAMINS_AND_COFACTORS	REACTOME	0.812609	0.932031
REACTOME_METAL_ION_SLC_TRANSPORTERS	REACTOME	0.137887	0.522792
REACTOME_MHC_CLASS_II_ANTIGEN_PRESENTATION	REACTOME	0.748124	0.901854
REACTOME_MICRORNA_MIRNA_BIOGENESIS	REACTOME	0.0343242	0.355241
REACTOME_MITOCHONDRIAL_FATTY_ACID_BETA_OXIDATION	REACTOME	0.815086	0.932305
REACTOME_MITOCHONDRIAL_PROTEIN_IMPORT	REACTOME	0.147906	0.534164
REACTOME_MITOCHONDRIAL_TRNA_AMINOACYLATION	REACTOME	0.428118	0.760103
REACTOME_MITOTIC_G1_G1_S_PHASES	REACTOME	0.0314426	0.349656
REACTOME_MITOTIC_G2_G2_M_PHASES	REACTOME	0.348956	0.706235
REACTOME_MITOTIC_M_M_G1_PHASES	REACTOME	0.0046641	0.268772
REACTOME_MITOTIC_PROMETAPHASE	REACTOME	0.0019325	0.189236
REACTOME_MRNA_3_END_PROCESSING	REACTOME	0.0938494	0.461497
REACTOME_MRNA_CAPPING	REACTOME	0.416437	0.755439
REACTOME_MRNA_DECAY_BY_3_TO_5_EXORIBONUCLEASE	REACTOME	0.291958	0.673587
REACTOME_MRNA_DECAY_BY_5_TO_3_EXORIBONUCLEASE	REACTOME	0.0173556	0.287233
REACTOME_MRNA_PROCESSING	REACTOME	0.353533	0.709854
REACTOME_MRNA_SPLICING	REACTOME	0.125305	0.498412
REACTOME_MRNA_SPLICING_MINOR_PATHWAY	REACTOME	0.268696	0.654096
REACTOME_MTORC1_MEDIATED_SIGNALLING	REACTOME	0.422343	0.758311
REACTOME_MUSCLE_CONTRACTION	REACTOME	0.33556	0.699045
REACTOME_MYD88_MAL_CASCADE_INITIATED_ON_PLASMA_MEMBRANE	REACTOME	0.611963	0.842193
REACTOME_MYOGENESIS	REACTOME	0.516625	0.811251
REACTOME_N_GLYCAN_ANTENNAE_ELONGATION	REACTOME	0.0877341	0.461497
REACTOME_N_GLYCAN_ANTENNAE_ELONGATION_IN_THE_MEDIAL_TRANS_GOLGI	REACTOME	0.157157	0.546616
REACTOME_N_GLYCAN_TRIMMING_IN_THE_ER_AND_CALNEXIN_CALRETICULIN_CYCLE	REACTOME	0.0773361	0.447872
REACTOME_NA_CL_DEPENDENT_NEUROTRANSMITTER_TRANSPORTERS	REACTOME	0.508682	0.806139
REACTOME_NCAM_SIGNALING_FOR_NEURITE_OUT_GROWTH	REACTOME	0.280449	0.659825
REACTOME_NCAM1_INTERACTIONS	REACTOME	0.0914758	0.461497
REACTOME_NEF_MEDIATED_DOWNREGULATION_OF_MHC_CLASS_I_COMPLEX_CELL_SURFACE_EXPRESSION	REACTOME	0.802138	0.926825
REACTOME_NEF_MEDIATES_DOWN_MODULATION_OF_CELL_SURFACE_RECEPTORS_BY_RECRUITING_THEM_TO_CLATHRIN_ADAPTERS	REACTOME	0.171622	0.555512
REACTOME_NEGATIVE_REGULATION_OF_FGFR_SIGNALING	REACTOME	0.977496	0.993963
REACTOME_NEGATIVE_REGULATION_OF_THE_PI3K_AKT_NETWORK	REACTOME	0.560747	0.831229
REACTOME_NEGATIVE_REGULATORS_OF_RIG_I_MDA5_SIGNALING	REACTOME	0.859043	0.9545
REACTOME_NEP_NS2_INTERACTS_WITH_THE_CELLULAR_EXPORT_MACHINERY	REACTOME	0.0255417	0.34108
REACTOME_NEPHRIN_INTERACTIONS	REACTOME	0.0106852	0.287233
REACTOME_NETRIN1_SIGNALING	REACTOME	0.722271	0.894408
REACTOME_NEURONAL_SYSTEM	REACTOME	0.720046	0.893391
REACTOME_NEUROTRANSMITTER_RECEPTOR_BINDING_AND_DOWNSTREAM_TRANSMISSION_IN_THE_POSTSYNAPTIC_CELL	REACTOME	0.619202	0.845755
REACTOME_NEUROTRANSMITTER_RELEASE_CYCLE	REACTOME	0.83579	0.943569
REACTOME_NFKB_ACTIVATION_THROUGH_FADD_RIP1_PATHWAY_MEDIATED_BY_CASPASE_8_AND10	REACTOME	0.626459	0.848094
REACTOME_NFKB_AND_MAP_KINASES_ACTIVATION_MEDIATED_BY_TLR4_SIGNALING_REPERTOIRE	REACTOME	0.375872	0.727182
REACTOME_NFKB_IS_ACTIVATED_AND_SIGNALS_SURVIVAL	REACTOME	0.429089	0.760464
REACTOME_NGF_SIGNALLING_VIA_TRKA_FROM_THE_PLASMA_MEMBRANE	REACTOME	0.716644	0.890906
REACTOME_NITRIC_OXIDE_STIMULATES_GUANYLATE_CYCLASE	REACTOME	0.0503244	0.429724
REACTOME_NOD1_2_SIGNALING_PATHWAY	REACTOME	0.626381	0.848094
REACTOME_NONSENSE_MEDIATED_DECAY_ENHANCED_BY_THE_EXON_JUNCTION_COMPLEX	REACTOME	0.393434	0.739795
REACTOME_NOREPINEPHRINE_NEUROTRANSMITTER_RELEASE_CYCLE	REACTOME	0.0717079	0.441109
REACTOME_NOTCH_HLH_TRANSCRIPTION_PATHWAY	REACTOME	0.46757	0.790227
REACTOME_NOTCH1_INTRACELLULAR_DOMAIN_REGULATES_TRANSCRIPTION	REACTOME	0.237304	0.625847
REACTOME_NRAGE_SIGNALS_DEATH_THROUGH_JNK	REACTOME	0.805455	0.928754
REACTOME_NRIF_SIGNALS_CELL_DEATH_FROM_THE_NUCLEUS	REACTOME	0.816825	0.932572
REACTOME_NUCLEAR_EVENTS_KINASE_AND_TRANSCRIPTION_FACTOR_ACTIVATION	REACTOME	0.3773	0.728222
REACTOME_NUCLEAR_RECEPTOR_TRANSCRIPTION_PATHWAY	REACTOME	0.0516479	0.429724
REACTOME_NUCLEAR_SIGNALING_BY_ERBB4	REACTOME	0.014174	0.287233
REACTOME_NUCLEOTIDE_BINDING_DOMAIN_LEUCINE_RICH_REPEAT_CONTAINING_RECEPTOR_NLR_SIGNALING_PATHWAYS	REACTOME	0.787616	0.915648
REACTOME_NUCLEOTIDE_EXCISION_REPAIR	REACTOME	0.214153	0.596536
REACTOME_NUCLEOTIDE_LIKE_PURINERGIC_RECEPTORS	REACTOME	0.0539447	0.440203
REACTOME_O_LINKED_GLYCOSYLATION_OF_MUCINS	REACTOME	0.00402078	0.268772
REACTOME_OLFACTORY_SIGNALING_PATHWAY	REACTOME	0.206028	0.584129
REACTOME_OPIOID_SIGNALLING	REACTOME	0.427802	0.760103
REACTOME_OPSINS	REACTOME	0.76391	0.912565
REACTOME_ORC1_REMOVAL_FROM_CHROMATIN	REACTOME	0.10187	0.461497
REACTOME_ORGANIC_CATION_ANION_ZWITTERION_TRANSPORT	REACTOME	0.787229	0.915648
REACTOME_OTHER_SEMAPHORIN_INTERACTIONS	REACTOME	0.76721	0.912565
REACTOME_OXYGEN_DEPENDENT_PROLINE_HYDROXYLATION_OF_HYPOXIA_INDUCIBLE_FACTOR_ALPHA	REACTOME	0.0864506	0.45905
REACTOME_P130CAS_LINKAGE_TO_MAPK_SIGNALING_FOR_INTEGRINS	REACTOME	0.188319	0.569431
REACTOME_P2Y_RECEPTORS	REACTOME	0.0283916	0.349656
REACTOME_P38MAPK_EVENTS	REACTOME	0.35881	0.715548
REACTOME_P53_DEPENDENT_G1_DNA_DAMAGE_RESPONSE	REACTOME	0.177883	0.559734
REACTOME_P53_INDEPENDENT_G1_S_DNA_DAMAGE_CHECKPOINT	REACTOME	0.0726393	0.441109
REACTOME_P75_NTR_RECEPTOR_MEDIATED_SIGNALLING	REACTOME	0.622943	0.848094
REACTOME_P75NTR_RECRUITS_SIGNALLING_COMPLEXES	REACTOME	0.190094	0.57137
REACTOME_P75NTR_SIGNALS_VIA_NFKB	REACTOME	0.345671	0.705192
REACTOME_PACKAGING_OF_TELOMERE_ENDS	REACTOME	0.0579347	0.441109
REACTOME_PASSIVE_TRANSPORT_BY_AQUAPORINS	REACTOME	0.304556	0.682122
REACTOME_PD1_SIGNALING	REACTOME	0.590332	0.834969
REACTOME_PECAM1_INTERACTIONS	REACTOME	0.987051	0.995638
REACTOME_PEPTIDE_CHAIN_ELONGATION	REACTOME	0.552174	0.830014
REACTOME_PEPTIDE_HORMONE_BIOSYNTHESIS	REACTOME	0.781524	0.915648
REACTOME_PEPTIDE_LIGAND_BINDING_RECEPTORS	REACTOME	0.275063	0.655722
REACTOME_PERK_REGULATED_GENE_EXPRESSION	REACTOME	0.0282939	0.349656
REACTOME_PEROXISOMAL_LIPID_METABOLISM	REACTOME	0.691167	0.872007
REACTOME_PHASE_II_CONJUGATION	REACTOME	0.272148	0.654096
REACTOME_PHASE1_FUNCTIONALIZATION_OF_COMPOUNDS	REACTOME	0.664996	0.856822
REACTOME_PHOSPHOLIPASE_C_MEDIATED_CASCADE	REACTOME	0.0689449	0.441109
REACTOME_PHOSPHOLIPID_METABOLISM	REACTOME	0.0628139	0.441109
REACTOME_PHOSPHORYLATION_OF_CD3_AND_TCR_ZETA_CHAINS	REACTOME	0.607386	0.840437
REACTOME_PHOSPHORYLATION_OF_THE_APC_C	REACTOME	0.149289	0.535498
REACTOME_PI_3K_CASCADE	REACTOME	0.444728	0.775532
REACTOME_PI_METABOLISM	REACTOME	0.580131	0.833529
REACTOME_PI3K_AKT_ACTIVATION	REACTOME	0.934795	0.977809
REACTOME_PI3K_CASCADE	REACTOME	0.836862	0.943569
REACTOME_PI3K_EVENTS_IN_ERBB2_SIGNALING	REACTOME	0.870154	0.9545
REACTOME_PI3K_EVENTS_IN_ERBB4_SIGNALING	REACTOME	0.820455	0.934203
REACTOME_PIP3_ACTIVATES_AKT_SIGNALING	REACTOME	0.663523	0.856822
REACTOME_PKA_MEDIATED_PHOSPHORYLATION_OF_CREB	REACTOME	0.00703016	0.27044
REACTOME_PKB_MEDIATED_EVENTS	REACTOME	0.330553	0.699045
REACTOME_PLATELET_ACTIVATION_SIGNALING_AND_AGGREGATION	REACTOME	0.997361	0.998421
REACTOME_PLATELET_ADHESION_TO_EXPOSED_COLLAGEN	REACTOME	0.948897	0.981975
REACTOME_PLATELET_AGGREGATION_PLUG_FORMATION	REACTOME	0.882403	0.955834
REACTOME_PLATELET_CALCIUM_HOMEOSTASIS	REACTOME	0.24371	0.632894
REACTOME_PLATELET_HOMEOSTASIS	REACTOME	0.782805	0.915648
REACTOME_PLATELET_SENSITIZATION_BY_LDL	REACTOME	0.11786	0.491919
REACTOME_PLC_BETA_MEDIATED_EVENTS	REACTOME	0.416336	0.755439
REACTOME_POL_SWITCHING	REACTOME	0.0810943	0.454399
REACTOME_POST_CHAPERONIN_TUBULIN_FOLDING_PATHWAY	REACTOME	0.372784	0.726151
REACTOME_POST_NMDA_RECEPTOR_ACTIVATION_EVENTS	REACTOME	0.294931	0.673587
REACTOME_POST_TRANSLATIONAL_MODIFICATION_SYNTHESIS_OF_GPI_ANCHORED_PROTEINS	REACTOME	0.273867	0.654096
REACTOME_POST_TRANSLATIONAL_PROTEIN_MODIFICATION	REACTOME	0.00764796	0.27044
REACTOME_POTASSIUM_CHANNELS	REACTOME	0.333714	0.699045
REACTOME_PPARA_ACTIVATES_GENE_EXPRESSION	REACTOME	0.074384	0.441109
REACTOME_PRE_NOTCH_EXPRESSION_AND_PROCESSING	REACTOME	0.719185	0.893193
REACTOME_PRE_NOTCH_PROCESSING_IN_GOLGI	REACTOME	0.475814	0.796988
REACTOME_PRE_NOTCH_TRANSCRIPTION_AND_TRANSLATION	REACTOME	0.427337	0.760103
REACTOME_PREFOLDIN_MEDIATED_TRANSFER_OF_SUBSTRATE_TO_CCT_TRIC	REACTOME	0.00124827	0.158905
REACTOME_PRESYNAPTIC_NICOTINIC_ACETYLCHOLINE_RECEPTORS	REACTOME	0.910636	0.965926
REACTOME_PROCESSING_OF_CAPPED_INTRON_CONTAINING_PRE_MRNA	REACTOME	0.178863	0.559734
REACTOME_PROCESSING_OF_CAPPED_INTRONLESS_PRE_MRNA	REACTOME	0.00533195	0.268772
REACTOME_PROCESSING_OF_INTRONLESS_PRE_MRNAS	REACTOME	0.00322503	0.268772
REACTOME_PROCESSIVE_SYNTHESIS_ON_THE_LAGGING_STRAND	REACTOME	0.144266	0.527732
REACTOME_PROLACTIN_RECEPTOR_SIGNALING	REACTOME	0.0824732	0.454399
REACTOME_PROLONGED_ERK_ACTIVATION_EVENTS	REACTOME	0.184887	0.564495
REACTOME_PROSTACYCLIN_SIGNALLING_THROUGH_PROSTACYCLIN_RECEPTOR	REACTOME	0.663573	0.856822
REACTOME_PROSTANOID_LIGAND_RECEPTORS	REACTOME	0.375866	0.727182
REACTOME_PROTEIN_FOLDING	REACTOME	0.097633	0.461497
REACTOME_PROTEOLYTIC_CLEAVAGE_OF_SNARE_COMPLEX_PROTEINS	REACTOME	0.597942	0.834969
REACTOME_PTM_GAMMA_CARBOXYLATION_HYPUSINE_FORMATION_AND_ARYLSULFATASE_ACTIVATION	REACTOME	0.569235	0.831369
REACTOME_PURINE_CATABOLISM	REACTOME	0.550767	0.830014
REACTOME_PURINE_METABOLISM	REACTOME	0.254611	0.642155
REACTOME_PURINE_RIBONUCLEOSIDE_MONOPHOSPHATE_BIOSYNTHESIS	REACTOME	0.0811454	0.454399
REACTOME_PURINE_SALVAGE	REACTOME	0.148122	0.534164
REACTOME_PYRIMIDINE_CATABOLISM	REACTOME	0.628863	0.848768
REACTOME_PYRIMIDINE_METABOLISM	REACTOME	0.367552	0.726151
REACTOME_PYRUVATE_METABOLISM	REACTOME	0.315933	0.691036
REACTOME_PYRUVATE_METABOLISM_AND_CITRIC_ACID_TCA_CYCLE	REACTOME	0.51152	0.806896
REACTOME_RAF_MAP_KINASE_CASCADE	REACTOME	0.0360802	0.358829
REACTOME_RAP1_SIGNALLING	REACTOME	0.483696	0.800438
REACTOME_RAS_ACTIVATION_UOPN_CA2_INFUX_THROUGH_NMDA_RECEPTOR	REACTOME	0.325559	0.699045
REACTOME_RECEPTOR_LIGAND_BINDING_INITIATES_THE_SECOND_PROTEOLYTIC_CLEAVAGE_OF_NOTCH_RECEPTOR	REACTOME	0.373058	0.726151
REACTOME_RECRUITMENT_OF_MITOTIC_CENTROSOME_PROTEINS_AND_COMPLEXES	REACTOME	0.348956	0.706235
REACTOME_RECRUITMENT_OF_NUMA_TO_MITOTIC_CENTROSOMES	REACTOME	0.669828	0.858701
REACTOME_RECYCLING_OF_BILE_ACIDS_AND_SALTS	REACTOME	0.16105	0.551292
REACTOME_RECYCLING_PATHWAY_OF_L1	REACTOME	0.375303	0.727182
REACTOME_REGULATED_PROTEOLYSIS_OF_P75NTR	REACTOME	0.887794	0.956376
REACTOME_REGULATION_OF_AMPK_ACTIVITY_VIA_LKB1	REACTOME	0.765418	0.912565
REACTOME_REGULATION_OF_APOPTOSIS	REACTOME	0.122204	0.497016
REACTOME_REGULATION_OF_BETA_CELL_DEVELOPMENT	REACTOME	0.926153	0.973297
REACTOME_REGULATION_OF_COMPLEMENT_CASCADE	REACTOME	0.229147	0.61541
REACTOME_REGULATION_OF_GENE_EXPRESSION_IN_BETA_CELLS	REACTOME	0.767465	0.912565
REACTOME_REGULATION_OF_GLUCOKINASE_BY_GLUCOKINASE_REGULATORY_PROTEIN	REACTOME	0.0593707	0.441109
REACTOME_REGULATION_OF_HYPOXIA_INDUCIBLE_FACTOR_HIF_BY_OXYGEN	REACTOME	0.0971091	0.461497
REACTOME_REGULATION_OF_IFNA_SIGNALING	REACTOME	0.749842	0.90222
REACTOME_REGULATION_OF_IFNG_SIGNALING	REACTOME	0.262461	0.646252
REACTOME_REGULATION_OF_INSULIN_LIKE_GROWTH_FACTOR_IGF_ACTIVITY_BY_INSULIN_LIKE_GROWTH_FACTOR_BINDING_PROTEINS_IGFBPS	REACTOME	0.064233	0.441109
REACTOME_REGULATION_OF_INSULIN_SECRETION	REACTOME	0.807058	0.92976
REACTOME_REGULATION_OF_INSULIN_SECRETION_BY_ACETYLCHOLINE	REACTOME	0.845998	0.94719
REACTOME_REGULATION_OF_INSULIN_SECRETION_BY_GLUCAGON_LIKE_PEPTIDE1	REACTOME	0.54009	0.826363
REACTOME_REGULATION_OF_KIT_SIGNALING	REACTOME	0.671796	0.860358
REACTOME_REGULATION_OF_MITOTIC_CELL_CYCLE	REACTOME	0.112597	0.479577
REACTOME_REGULATION_OF_MRNA_STABILITY_BY_PROTEINS_THAT_BIND_AU_RICH_ELEMENTS	REACTOME	0.173623	0.556732
REACTOME_REGULATION_OF_ORNITHINE_DECARBOXYLASE_ODC	REACTOME	0.292302	0.673587
REACTOME_REGULATION_OF_PYRUVATE_DEHYDROGENASE_PDH_COMPLEX	REACTOME	0.859933	0.9545
REACTOME_REGULATION_OF_RHEB_GTPASE_ACTIVITY_BY_AMPK	REACTOME	0.721987	0.894408
REACTOME_REGULATION_OF_SIGNALING_BY_CBL	REACTOME	0.646232	0.849848
REACTOME_REGULATION_OF_THE_FANCONI_ANEMIA_PATHWAY	REACTOME	0.0315804	0.349656
REACTOME_REGULATION_OF_WATER_BALANCE_BY_RENAL_AQUAPORINS	REACTOME	0.308364	0.685075
REACTOME_REGULATORY_RNA_PATHWAYS	REACTOME	0.137736	0.522792
REACTOME_REMOVAL_OF_THE_FLAP_INTERMEDIATE_FROM_THE_C_STRAND	REACTOME	0.29441	0.673587
REACTOME_REPAIR_SYNTHESIS_FOR_GAP_FILLING_BY_DNA_POL_IN_TC_NER	REACTOME	0.326185	0.699045
REACTOME_RESOLUTION_OF_AP_SITES_VIA_THE_MULTIPLE_NUCLEOTIDE_PATCH_REPLACEMENT_PATHWAY	REACTOME	0.272012	0.654096
REACTOME_RESOLUTION_OF_AP_SITES_VIA_THE_SINGLE_NUCLEOTIDE_REPLACEMENT_PATHWAY	REACTOME	0.523275	0.81834
REACTOME_RESPIRATORY_ELECTRON_TRANSPORT	REACTOME	0.392035	0.738255
REACTOME_RESPIRATORY_ELECTRON_TRANSPORT_ATP_SYNTHESIS_BY_CHEMIOSMOTIC_COUPLING_AND_HEAT_PRODUCTION_BY_UNCOUPLING_PROTEINS_	REACTOME	0.335586	0.699045
REACTOME_RESPONSE_TO_ELEVATED_PLATELET_CYTOSOLIC_CA2_	REACTOME	0.95028	0.981975
REACTOME_RETROGRADE_NEUROTROPHIN_SIGNALLING	REACTOME	0.87813	0.955834
REACTOME_REVERSIBLE_HYDRATION_OF_CARBON_DIOXIDE	REACTOME	0.803829	0.92772
REACTOME_RIG_I_MDA5_MEDIATED_INDUCTION_OF_IFN_ALPHA_BETA_PATHWAYS	REACTOME	0.867007	0.9545
REACTOME_RIP_MEDIATED_NFKB_ACTIVATION_VIA_DAI	REACTOME	0.556246	0.830014
REACTOME_RNA_POL_I_PROMOTER_OPENING	REACTOME	0.0385073	0.379998
REACTOME_RNA_POL_I_RNA_POL_III_AND_MITOCHONDRIAL_TRANSCRIPTION	REACTOME	0.0496311	0.429724
REACTOME_RNA_POL_I_TRANSCRIPTION	REACTOME	0.0396211	0.38502
REACTOME_RNA_POL_I_TRANSCRIPTION_INITIATION	REACTOME	0.100514	0.461497
REACTOME_RNA_POL_I_TRANSCRIPTION_TERMINATION	REACTOME	0.0604883	0.441109
REACTOME_RNA_POL_II_PRE_TRANSCRIPTION_EVENTS	REACTOME	0.353533	0.709854
REACTOME_RNA_POL_II_TRANSCRIPTION	REACTOME	0.369769	0.726151
REACTOME_RNA_POL_II_TRANSCRIPTION_PRE_INITIATION_AND_PROMOTER_OPENING	REACTOME	0.209116	0.587649
REACTOME_RNA_POL_III_CHAIN_ELONGATION	REACTOME	0.595083	0.834969
REACTOME_RNA_POL_III_TRANSCRIPTION	REACTOME	0.358109	0.715548
REACTOME_RNA_POL_III_TRANSCRIPTION_INITIATION_FROM_TYPE_2_PROMOTER	REACTOME	0.281968	0.659825
REACTOME_RNA_POL_III_TRANSCRIPTION_INITIATION_FROM_TYPE_3_PROMOTER	REACTOME	0.257425	0.642554
REACTOME_RNA_POL_III_TRANSCRIPTION_TERMINATION	REACTOME	0.926658	0.973297
REACTOME_ROLE_OF_DCC_IN_REGULATING_APOPTOSIS	REACTOME	0.64951	0.850645
REACTOME_ROLE_OF_SECOND_MESSENGERS_IN_NETRIN1_SIGNALING	REACTOME	0.993715	0.996466
REACTOME_RORA_ACTIVATES_CIRCADIAN_EXPRESSION	REACTOME	0.598165	0.834969
REACTOME_S_PHASE	REACTOME	0.0314426	0.349656
REACTOME_SCF_BETA_TRCP_MEDIATED_DEGRADATION_OF_EMI1	REACTOME	0.0726393	0.441109
REACTOME_SCFSKP2_MEDIATED_DEGRADATION_OF_P27_P21	REACTOME	0.128501	0.502484
REACTOME_SEMA3A_PAK_DEPENDENT_AXON_REPULSION	REACTOME	0.0855011	0.457323
REACTOME_SEMA3A_PLEXIN_REPULSION_SIGNALING_BY_INHIBITING_INTEGRIN_ADHESION	REACTOME	0.651678	0.85252
REACTOME_SEMA4D_IN_SEMAPHORIN_SIGNALING	REACTOME	0.876815	0.955834
REACTOME_SEMA4D_INDUCED_CELL_MIGRATION_AND_GROWTH_CONE_COLLAPSE	REACTOME	0.983998	0.995638
REACTOME_SEMAPHORIN_INTERACTIONS	REACTOME	0.892885	0.956376
REACTOME_SEROTONIN_RECEPTORS	REACTOME	0.256668	0.642554
REACTOME_SHC_MEDIATED_CASCADE	REACTOME	0.426848	0.760103
REACTOME_SHC_MEDIATED_SIGNALLING	REACTOME	0.540076	0.826363
REACTOME_SHC_RELATED_EVENTS	REACTOME	0.221278	0.607083
REACTOME_SHC1_EVENTS_IN_EGFR_SIGNALING	REACTOME	0.423899	0.758736
REACTOME_SHC1_EVENTS_IN_ERBB4_SIGNALING	REACTOME	0.1789	0.559734
REACTOME_SIGNAL_AMPLIFICATION	REACTOME	0.266568	0.652579
REACTOME_SIGNAL_ATTENUATION	REACTOME	0.502823	0.806139
REACTOME_SIGNAL_REGULATORY_PROTEIN_SIRP_FAMILY_INTERACTIONS	REACTOME	0.500632	0.805695
REACTOME_SIGNAL_TRANSDUCTION_BY_L1	REACTOME	0.139078	0.525362
REACTOME_SIGNALING_BY_ACTIVATED_POINT_MUTANTS_OF_FGFR1	REACTOME	0.343431	0.704007
REACTOME_SIGNALING_BY_BMP	REACTOME	0.329008	0.699045
REACTOME_SIGNALING_BY_CONSTITUTIVELY_ACTIVE_EGFR	REACTOME	0.194954	0.572352
REACTOME_SIGNALING_BY_EGFR_IN_CANCER	REACTOME	0.975316	0.993963
REACTOME_SIGNALING_BY_ERBB2	REACTOME	0.815126	0.932305
REACTOME_SIGNALING_BY_ERBB4	REACTOME	0.838317	0.943569
REACTOME_SIGNALING_BY_FGFR	REACTOME	0.679348	0.865372
REACTOME_SIGNALING_BY_FGFR_IN_DISEASE	REACTOME	0.737254	0.897911
REACTOME_SIGNALING_BY_FGFR_MUTANTS	REACTOME	0.876422	0.955834
REACTOME_SIGNALING_BY_FGFR1_FUSION_MUTANTS	REACTOME	0.737266	0.897911
REACTOME_SIGNALING_BY_FGFR1_MUTANTS	REACTOME	0.543363	0.828765
REACTOME_SIGNALING_BY_FGFR3_MUTANTS	REACTOME	0.304635	0.682122
REACTOME_SIGNALING_BY_GPCR	REACTOME	0.166622	0.553488
REACTOME_SIGNALING_BY_HIPPO	REACTOME	0.288274	0.670882
REACTOME_SIGNALING_BY_ILS	REACTOME	0.48914	0.802416
REACTOME_SIGNALING_BY_INSULIN_RECEPTOR	REACTOME	0.183138	0.564495
REACTOME_SIGNALING_BY_NODAL	REACTOME	0.562761	0.831369
REACTOME_SIGNALING_BY_NOTCH	REACTOME	0.692243	0.8725
REACTOME_SIGNALING_BY_NOTCH1	REACTOME	0.596363	0.834969
REACTOME_SIGNALING_BY_NOTCH2	REACTOME	0.700775	0.877156
REACTOME_SIGNALING_BY_NOTCH3	REACTOME	0.42234	0.758311
REACTOME_SIGNALING_BY_NOTCH4	REACTOME	0.115656	0.487516
REACTOME_SIGNALING_BY_PDGF	REACTOME	0.769451	0.912565
REACTOME_SIGNALING_BY_RHO_GTPASES	REACTOME	0.525494	0.818441
REACTOME_SIGNALING_BY_ROBO_RECEPTOR	REACTOME	0.447619	0.777378
REACTOME_SIGNALING_BY_SCF_KIT	REACTOME	0.89402	0.956376
REACTOME_SIGNALING_BY_TGF_BETA_RECEPTOR_COMPLEX	REACTOME	0.192117	0.572352
REACTOME_SIGNALING_BY_THE_B_CELL_RECEPTOR_BCR	REACTOME	0.385046	0.734878
REACTOME_SIGNALING_BY_WNT	REACTOME	0.331584	0.699045
REACTOME_SIGNALLING_BY_NGF	REACTOME	0.679789	0.865372
REACTOME_SIGNALLING_TO_ERKS	REACTOME	0.164765	0.553488
REACTOME_SIGNALLING_TO_P38_VIA_RIT_AND_RIN	REACTOME	0.1858	0.564495
REACTOME_SIGNALLING_TO_RAS	REACTOME	0.755121	0.907714
REACTOME_SLBP_DEPENDENT_PROCESSING_OF_REPLICATION_DEPENDENT_HISTONE_PRE_MRNAS	REACTOME	0.0151305	0.287233
REACTOME_SLC_MEDIATED_TRANSMEMBRANE_TRANSPORT	REACTOME	0.0039852	0.268772
REACTOME_SMAD2_SMAD3_SMAD4_HETEROTRIMER_REGULATES_TRANSCRIPTION	REACTOME	0.167068	0.553488
REACTOME_SMOOTH_MUSCLE_CONTRACTION	REACTOME	0.833564	0.943225
REACTOME_SOS_MEDIATED_SIGNALLING	REACTOME	0.625836	0.848094
REACTOME_SPHINGOLIPID_DE_NOVO_BIOSYNTHESIS	REACTOME	0.0290558	0.349656
REACTOME_SPHINGOLIPID_METABOLISM	REACTOME	0.791257	0.918204
REACTOME_SPRY_REGULATION_OF_FGF_SIGNALING	REACTOME	0.379544	0.728747
REACTOME_SRP_DEPENDENT_COTRANSLATIONAL_PROTEIN_TARGETING_TO_MEMBRANE	REACTOME	0.411965	0.75294
REACTOME_STEROID_HORMONES	REACTOME	0.813422	0.932031
REACTOME_STRIATED_MUSCLE_CONTRACTION	REACTOME	0.107905	0.472266
REACTOME_SULFUR_AMINO_ACID_METABOLISM	REACTOME	0.883724	0.955834
REACTOME_SYNTHESIS_AND_INTERCONVERSION_OF_NUCLEOTIDE_DI_AND_TRIPHOSPHATES	REACTOME	0.544662	0.828765
REACTOME_SYNTHESIS_OF_BILE_ACIDS_AND_BILE_SALTS	REACTOME	0.947961	0.981975
REACTOME_SYNTHESIS_OF_BILE_ACIDS_AND_BILE_SALTS_VIA_24_HYDROXYCHOLESTEROL	REACTOME	0.50914	0.806139
REACTOME_SYNTHESIS_OF_BILE_ACIDS_AND_BILE_SALTS_VIA_7ALPHA_HYDROXYCHOLESTEROL	REACTOME	0.638031	0.848842
REACTOME_SYNTHESIS_OF_DNA	REACTOME	0.0678762	0.441109
REACTOME_SYNTHESIS_OF_GLYCOSYLPHOSPHATIDYLINOSITOL_GPI	REACTOME	0.880798	0.955834
REACTOME_SYNTHESIS_OF_PA	REACTOME	0.396744	0.743822
REACTOME_SYNTHESIS_OF_PC	REACTOME	0.0324162	0.350425
REACTOME_SYNTHESIS_OF_PE	REACTOME	0.471769	0.794394
REACTOME_SYNTHESIS_OF_PIPS_AT_THE_EARLY_ENDOSOME_MEMBRANE	REACTOME	0.0894911	0.461497
REACTOME_SYNTHESIS_OF_PIPS_AT_THE_GOLGI_MEMBRANE	REACTOME	0.20778	0.586483
REACTOME_SYNTHESIS_OF_PIPS_AT_THE_LATE_ENDOSOME_MEMBRANE	REACTOME	0.0207089	0.315503
REACTOME_SYNTHESIS_OF_PIPS_AT_THE_PLASMA_MEMBRANE	REACTOME	0.958866	0.989171
REACTOME_SYNTHESIS_OF_SUBSTRATES_IN_N_GLYCAN_BIOSYTHESIS	REACTOME	0.163034	0.553488
REACTOME_SYNTHESIS_OF_VERY_LONG_CHAIN_FATTY_ACYL_COAS	REACTOME	0.60151	0.835941
REACTOME_SYNTHESIS_SECRETION_AND_DEACYLATION_OF_GHRELIN	REACTOME	0.0407582	0.39307
REACTOME_SYNTHESIS_SECRETION_AND_INACTIVATION_OF_GIP	REACTOME	0.0339188	0.353923
REACTOME_SYNTHESIS_SECRETION_AND_INACTIVATION_OF_GLP1	REACTOME	0.313742	0.689799
REACTOME_TAK1_ACTIVATES_NFKB_BY_PHOSPHORYLATION_AND_ACTIVATION_OF_IKKS_COMPLEX	REACTOME	0.745766	0.901854
REACTOME_TANDEM_PORE_DOMAIN_POTASSIUM_CHANNELS	REACTOME	0.565369	0.831369
REACTOME_TCA_CYCLE_AND_RESPIRATORY_ELECTRON_TRANSPORT	REACTOME	0.197298	0.572352
REACTOME_TCR_SIGNALING	REACTOME	0.143752	0.527366
REACTOME_TELOMERE_MAINTENANCE	REACTOME	0.0132979	0.287233
REACTOME_TERMINATION_OF_O_GLYCAN_BIOSYNTHESIS	REACTOME	0.0461778	0.411298
REACTOME_TETRAHYDROBIOPTERIN_BH4_SYNTHESIS_RECYCLING_SALVAGE_AND_REGULATION	REACTOME	0.737923	0.897911
REACTOME_TGF_BETA_RECEPTOR_SIGNALING_ACTIVATES_SMADS	REACTOME	0.0779204	0.447872
REACTOME_TGF_BETA_RECEPTOR_SIGNALING_IN_EMT_EPITHELIAL_TO_MESENCHYMAL_TRANSITION	REACTOME	0.156559	0.546027
REACTOME_THE_ACTIVATION_OF_ARYLSULFATASES	REACTOME	0.841754	0.94433
REACTOME_THE_NLRP3_INFLAMMASOME	REACTOME	0.667841	0.858142
REACTOME_THE_ROLE_OF_NEF_IN_HIV1_REPLICATION_AND_DISEASE_PATHOGENESIS	REACTOME	0.447123	0.777378
REACTOME_THROMBIN_SIGNALLING_THROUGH_PROTEINASE_ACTIVATED_RECEPTORS_PARS	REACTOME	0.199382	0.572943
REACTOME_THROMBOXANE_SIGNALLING_THROUGH_TP_RECEPTOR	REACTOME	0.459602	0.784938
REACTOME_TIE2_SIGNALING	REACTOME	0.430251	0.760464
REACTOME_TIGHT_JUNCTION_INTERACTIONS	REACTOME	0.478791	0.799176
REACTOME_TOLL_RECEPTOR_CASCADES	REACTOME	0.949182	0.981975
REACTOME_TRAF3_DEPENDENT_IRF_ACTIVATION_PATHWAY	REACTOME	0.289105	0.671589
REACTOME_TRAF6_MEDIATED_INDUCTION_OF_NFKB_AND_MAP_KINASES_UPON_TLR7_8_OR_9_ACTIVATION	REACTOME	0.165201	0.553488
REACTOME_TRAF6_MEDIATED_INDUCTION_OF_TAK1_COMPLEX	REACTOME	0.27119	0.654096
REACTOME_TRAF6_MEDIATED_IRF7_ACTIVATION	REACTOME	0.85282	0.951131
REACTOME_TRAF6_MEDIATED_IRF7_ACTIVATION_IN_TLR7_8_OR_9_SIGNALING	REACTOME	0.268981	0.654096
REACTOME_TRAF6_MEDIATED_NFKB_ACTIVATION	REACTOME	0.923621	0.972747
REACTOME_TRAFFICKING_AND_PROCESSING_OF_ENDOSOMAL_TLR	REACTOME	0.483223	0.800438
REACTOME_TRAFFICKING_OF_AMPA_RECEPTORS	REACTOME	0.609434	0.841441
REACTOME_TRAFFICKING_OF_GLUR2_CONTAINING_AMPA_RECEPTORS	REACTOME	0.259837	0.644361
REACTOME_TRANS_GOLGI_NETWORK_VESICLE_BUDDING	REACTOME	0.0565842	0.441109
REACTOME_TRANSCRIPTION	REACTOME	0.414367	0.755439
REACTOME_TRANSCRIPTION_COUPLED_NER_TC_NER	REACTOME	0.260174	0.644361
REACTOME_TRANSCRIPTIONAL_ACTIVITY_OF_SMAD2_SMAD3_SMAD4_HETEROTRIMER	REACTOME	0.22688	0.613203
REACTOME_TRANSCRIPTIONAL_REGULATION_OF_WHITE_ADIPOCYTE_DIFFERENTIATION	REACTOME	0.478212	0.799176
REACTOME_TRANSFERRIN_ENDOCYTOSIS_AND_RECYCLING	REACTOME	0.251705	0.638289
REACTOME_TRANSLATION	REACTOME	0.411965	0.75294
REACTOME_TRANSLOCATION_OF_ZAP_70_TO_IMMUNOLOGICAL_SYNAPSE	REACTOME	0.389159	0.738255
REACTOME_TRANSMEMBRANE_TRANSPORT_OF_SMALL_MOLECULES	REACTOME	0.484977	0.800438
REACTOME_TRANSMISSION_ACROSS_CHEMICAL_SYNAPSES	REACTOME	0.554348	0.830014
REACTOME_TRANSPORT_OF_GLUCOSE_AND_OTHER_SUGARS_BILE_SALTS_AND_ORGANIC_ACIDS_METAL_IONS_AND_AMINE_COMPOUNDS	REACTOME	0.277196	0.657114
REACTOME_TRANSPORT_OF_INORGANIC_CATIONS_ANIONS_AND_AMINO_ACIDS_OLIGOPEPTIDES	REACTOME	0.56733	0.831369
REACTOME_TRANSPORT_OF_MATURE_MRNA_DERIVED_FROM_AN_INTRONLESS_TRANSCRIPT	REACTOME	0.121757	0.496784
REACTOME_TRANSPORT_OF_MATURE_TRANSCRIPT_TO_CYTOPLASM	REACTOME	0.0988672	0.461497
REACTOME_TRANSPORT_OF_ORGANIC_ANIONS	REACTOME	0.228216	0.614205
REACTOME_TRANSPORT_OF_RIBONUCLEOPROTEINS_INTO_THE_HOST_NUCLEUS	REACTOME	0.0642366	0.441109
REACTOME_TRANSPORT_OF_VITAMINS_NUCLEOSIDES_AND_RELATED_MOLECULES	REACTOME	0.0106935	0.287233
REACTOME_TRANSPORT_TO_THE_GOLGI_AND_SUBSEQUENT_MODIFICATION	REACTOME	0.423258	0.758736
REACTOME_TRIF_MEDIATED_TLR3_SIGNALING	REACTOME	0.962184	0.990987
REACTOME_TRIGLYCERIDE_BIOSYNTHESIS	REACTOME	0.73678	0.897911
REACTOME_TRNA_AMINOACYLATION	REACTOME	0.0641811	0.441109
REACTOME_TRYPTOPHAN_CATABOLISM	REACTOME	0.987572	0.995638
REACTOME_UNBLOCKING_OF_NMDA_RECEPTOR_GLUTAMATE_BINDING_AND_ACTIVATION	REACTOME	0.918741	0.969782
REACTOME_UNFOLDED_PROTEIN_RESPONSE	REACTOME	0.0553751	0.441109
REACTOME_UNWINDING_OF_DNA	REACTOME	0.00825965	0.273549
REACTOME_VEGF_LIGAND_RECEPTOR_INTERACTIONS	REACTOME	0.36629	0.726151
REACTOME_VIF_MEDIATED_DEGRADATION_OF_APOBEC3G	REACTOME	0.336858	0.699545
REACTOME_VIRAL_MESSENGER_RNA_SYNTHESIS	REACTOME	0.401667	0.748332
REACTOME_VITAMIN_B5_PANTOTHENATE_METABOLISM	REACTOME	0.412254	0.75294
REACTOME_VOLTAGE_GATED_POTASSIUM_CHANNELS	REACTOME	0.0720927	0.441109
REACTOME_XENOBIOTICS	REACTOME	0.988063	0.995638
REACTOME_YAP1_AND_WWTR1_TAZ_STIMULATED_GENE_EXPRESSION	REACTOME	0.554341	0.830014
REACTOME_ZINC_TRANSPORTERS	REACTOME	0.463403	0.785127
