# Supplementary material for: Longitudinal multi-omics study of palbociclib resistance in HR-positive/HER2-negative metastatic breast cancer
Source: Genome Med. 2023 Jul 20;15:55. doi: 10.1186/s13073-023-01201-7 (PMC10360358; doi:10.1186/s13073-023-01201-7)
Supplement: Supplementary file 4 — Additional file 4. Table S4. Comparison of genomic alteration prevalence at BL vs. PD. [file 13073_2023_1201_MOESM4_ESM.xlsx]

## Sheet: S4
Table S4: Comparison of genomic alteration prevalence at BL vs. PD. Fisher’s exact test was used to calculate the p-values.
						Baseline										PD
	# Altered BL	% Altered BL	# Altered PD	% Altered PD	p-value	missense	frameshift	inframe_deletion	stop_gained	splice	germline	CN_Amp	CN_Del	fusion	mixed	missense	frameshift	inframe_deletion	stop_gained	splice	germline	CN_Amp	CN_Del	fusion	mixed
TP53	15	0.2632	11	0.4783	0.0718774	9	5	0	1	0	0	0	0	0	0	5	5	0	1	0	0	0	0	0	0
PIK3CA	23	0.4035	11	0.4783	0.620466	20	1	0	0	0	0	0	0	0	2	11	0	0	0	0	0	0	0	0	0
GATA3	16	0.2807	6	0.2609	1	3	11	0	0	1	0	0	0	0	1	2	4	0	0	0	0	0	0	0	0
KMT2C	7	0.1228	9	0.3913	0.0119334	2	1	0	1	1	0	0	1	0	1	2	1	0	1	1	0	0	3	0	1
PTEN	6	0.1053	7	0.3043	0.0436513	1	2	1	0	0	0	0	0	1	1	0	0	1	0	1	0	0	2	1	2
ESR1	3	0.0526	9	0.3913	0.000428494	3	0	0	0	0	0	0	0	0	0	6	0	0	0	0	0	1	0	2	0
RB1	1	0.0175	7	0.3043	0.000498982	0	0	0	0	0	0	0	1	0	0	1	1	0	1	2	0	0	2	0	0
BRCA1	3	0.0526	5	0.2174	0.0400222	0	0	0	1	0	1	0	1	0	0	1	0	0	3	0	1	0	0	0	0
BRCA2	7	0.1228	8	0.3478	0.0281365	1	0	0	0	0	4	0	0	0	2	1	0	0	0	0	4	0	1	0	2
FGFR1	10	0.1754	4	0.1739	1	0	0	0	0	0	0	8	1	0	1	0	0	0	0	0	0	4	0	0	0
MYC	4	0.0702	4	0.1739	0.217693	2	0	0	0	0	0	2	0	0	0	2	0	0	0	0	0	2	0	0	0
