# Supplementary material for: Longitudinal multi-omics study of palbociclib resistance in HR-positive/HER2-negative metastatic breast cancer
Source: Genome Med. 2023 Jul 20;15:55. doi: 10.1186/s13073-023-01201-7 (PMC10360358; doi:10.1186/s13073-023-01201-7)
Supplement: Supplementary file 5 — Additional file 5. Table S5. Summary of oncogenic events in paired PDtumors. Endocrine therapy: endocrine therapy in combination with Palbo treatment. [file 13073_2023_1201_MOESM5_ESM.xlsx]

## Sheet: S5
Table S5: Summary of oncogenic events in paired PD tumors. Endocrine therapy (ET): endocrine therapy in combination with palbociclib treatment. AI: aromatase Inhibitor; HER-E: HER-enriched; L: Letrozole; E,G: Exemestane & Gonadotropin-releasing hormone antagonists. Prior therapy: therapy administered prior to palbociclib/ET treatment. Neoadj: neoadjuvant therapy. Prior endocrine therapy: endocrin…
		Treatment			Subtype			Baseline				PD-specific
Patient ID	PFS	Endocrine therapy	Prior therapy	Prior endocrine therapy	Baseline Subtype	PD Subtype	Subtype Switched	BRCA1/2	TP53	ESR1	Oncogenic drivers	RB1	ESR1	PTEN	Oncogenic drivers
PR-L-057	0.7	L	none	none	Basal		0	1	1	0	TP53-m, BRCA1-m	0	0
PR-L-017	1.5	L	neoadj	tamoxifen	LumA	LumA	0	0	1	0	TP53-m, PIK3CA-m, FGFR1-amp	1	0		RB1-del
BRO7F-005	1.9	L	neoadj	AI				1	1	1	TP53-m, BRCA2-m, ESR1-m	0	0
BRO7F-016	2.8	L	neoadj	tamoxifen	LumB	LumB	0	1	1	0	TP53-m, PIK3CA-m, MYC-amp	0	0
PR-L-076	5.3	L	neoadj	AI	LumA	LumB	1	0	0	0	MYC-amp, GATA3-m	0	1		ESR1-fusion
BRO7F-066	6.6	L	neoadj	tamoxifen	Normal	HER-E	1	1	0	0	FGFR1-amp	1	0		RB1-m
BRO7F-008	6.7	L	neoadj	none		LumB		1	0	0	PIK3CA-m, FGFR1-amp	1	0		RB1-m
PR-L-095	8.3	L	m1	AI	LumB	LumB	0		0	0	CCND1-amp, GATA3-m	0	0	1	FGFR1-amp, PTEN-m
PR-Y-003	8.4	E,G	neoadj	tamoxifen	LumB	LumB	0	0	0	0	GATA3-m	0	1		PIK3CA-m, ESR1-fusion
PR-L-011	8.5	L	none	none	LumB	LumB	0	0	0	0	GATA3-m	0	1		CCND1-amp, MYC-amp, ESR1-Amp
BRO7F-021	10.1	E,G	m1	tamoxifen	LumA	HER-E	1	0	0	0		0	0
BRO7F-079	13.3	L	none	none	LumB	LumB	0	1	0	0	PIK3CA-m	0	0
BRO7F-019	14.5	L	neoadj	none	LumB	LumB	0	1	0	0		0	1		ESR1-m
BRO7F-017	15	E,G	neoadj	none	LumA	HER-E	1	0	1	0	PIK3CA-m, TP53-m, ARID1A-m	1	0	1	PTEN-m, RB1-m
BRO7F-020	17.3	E,G	neoadj	tamoxifen	LumA	LumB	1	0	0	0	FGFR1-amp	0	0	1	PTEN-del
BRO7F-093	19	L	neoadj	none	LumA	LumB	1	1	0	0		1	1		RB1-m, ESR1-m
PR-Y-004	19.3	E,G	none	none	LumA	HER-E	1	0	0	0		1	0	1	PIK3CA-m, TP53-m, RB1-del, PTEN-del, ERBB2-amp
BRO7F-014	20.9	E,G	neoadj	none	LumA	HER-E	1	0	0	0	PIK3CA-m, PTEN-m	1	0		RB1-m
PR-L-008	24.3	L	none	none	LumB	LumA	1	0	0	0	CCND1-amp	0	1		ESR1-m
BRO7F-002	25.2	L,G	none	none	LumA	LumB	1	0	1	0	PIK3CA-m, TP53-m	0	1		ESR1-m
BRO7F-013	29.8	L	neoadj	AI	LumA				0	1	PIK3CA-m, ESR1-m	0	0
